# Supplementary material for: 1-[2-Hy­droxy-4-(prop-2-yn-1-yl­oxy)phen­yl]ethanone
Source: Acta Crystallogr Sect E Struct Rep Online. 2013 Dec 7;70(Pt 1):o24. doi: 10.1107/S1600536813032613 (PMC3914071; doi:10.1107/S1600536813032613)
Supplement: Supplementary file 2 [file e-70-00o24-Isup2.hkl]

# 
# h,k,l, Fc-squared, Fo-squared, sigma(Fo-squared) and status flag 
# 
data_I
_shelx_title ' S3 in P2(1)/n' 
_shelx_refln_list_code          4 
_shelx_F_calc_maximum      185.85 
_exptl_crystal_F_000       400.00 
_reflns_d_resolution_high  0.7462 
 
loop_ 
 _symmetry_equiv_pos_as_xyz 
 'x, y, z' 
 '-x+1/2, y+1/2, -z+1/2' 
 '-x, -y, -z' 
 'x-1/2, -y-1/2, z-1/2' 
 
_cell_length_a     4.9975 
_cell_length_b    10.4305 
_cell_length_c    18.8467 
_cell_angle_alpha  90.000 
_cell_angle_beta   97.257 
_cell_angle_gamma  90.000 
 
_shelx_F_squared_multiplier     1.000 
 
loop_ 
 _refln_index_h 
 _refln_index_k 
 _refln_index_l 
 _refln_F_squared_calc 
 _refln_F_squared_meas 
 _refln_F_squared_sigma 
 _refln_observed_status 
   2   0   0      441.74      446.97      7.10 o 
   4   0   0        0.33        0.11      0.32 o 
   6   0   0       97.64      113.52      2.79 o 
   1   1   0       20.80       17.09      0.36 o 
   2   1   0       37.89       45.20      0.80 o 
   3   1   0      167.69      158.16      2.38 o 
   4   1   0       94.06       96.40      1.46 o 
   5   1   0        2.33        1.27      0.36 o 
   6   1   0        5.88        8.57      0.69 o 
   0   2   0    14237.71    12548.14    199.28 o 
   1   2   0      738.36      785.51      8.44 o 
   2   2   0      159.45      153.87      1.78 o 
   3   2   0        1.69        1.60      0.21 o 
   4   2   0       34.48       34.55      0.78 o 
   5   2   0        7.25        7.95      0.54 o 
   6   2   0       47.84       54.93      1.92 o 
   1   3   0        1.96        1.00      0.09 o 
   2   3   0        4.54        4.52      0.44 o 
   3   3   0        0.46        0.45      0.14 o 
   4   3   0       51.72       48.38      1.17 o 
   5   3   0        0.05       -0.90      0.90 o 
   6   3   0       17.96       18.39      1.47 o 
   0   4   0      592.45      628.83     11.17 o 
   1   4   0      118.53      116.24      1.01 o 
   2   4   0       54.73       64.63      0.85 o 
   3   4   0       13.78       13.30      0.33 o 
   4   4   0       19.79       20.01      1.03 o 
   5   4   0        2.64        2.95      0.64 o 
   6   4   0        3.38        4.90      1.13 o 
   1   5   0        3.23        3.56      0.21 o 
   2   5   0      241.86      244.18      2.75 o 
   3   5   0       33.85       32.87      1.03 o 
   4   5   0       11.39        9.49      0.80 o 
   5   5   0        0.00        0.90      0.64 o 
   6   5   0        0.24        1.36      0.90 o 
   0   6   0      247.75      266.87      2.42 o 
   1   6   0        0.01        0.40      0.27 o 
   2   6   0      172.38      166.26      1.82 o 
   3   6   0       46.87       51.81      1.32 o 
   4   6   0        6.17        6.64      0.71 o 
   5   6   0        0.01       -0.13      0.90 o 
   6   6   0        0.89        1.56      0.71 o 
   1   7   0       21.47       17.73      0.36 o 
   2   7   0      136.52      136.75      1.61 o 
   3   7   0        2.09        2.10      0.31 o 
   4   7   0       98.52       92.41      2.40 o 
   5   7   0        3.46        5.17      0.87 o 
   0   8   0     1475.61     1450.70     15.42 o 
   1   8   0      374.30      354.23      3.27 o 
   2   8   0        7.69        7.29      0.36 o 
   3   8   0        0.38       -0.47      0.47 o 
   4   8   0        0.12        0.52      0.54 o 
   5   8   0        6.91        8.13      1.36 o 
   1   9   0       25.87       26.17      0.59 o 
   2   9   0       29.48       29.51      0.76 o 
   3   9   0       10.91       11.15      0.66 o 
   4   9   0       25.69       21.60      1.19 o 
   5   9   0        3.40        3.39      1.13 o 
   0  10   0      627.86      641.30     10.91 o 
   1  10   0        1.28        1.03      0.35 o 
   2  10   0        3.38        2.34      0.39 o 
   3  10   0        3.34        3.59      0.90 o 
   4  10   0        0.17        0.90      0.90 o 
   1  11   0       10.15       11.03      0.60 o 
   2  11   0       13.13       14.37      0.63 o 
   3  11   0       11.93       12.02      0.87 o 
   4  11   0        8.15        9.11      0.75 o 
   0  12   0        1.79        1.24      0.32 o 
   1  12   0        0.05       -0.23      0.32 o 
   2  12   0       15.54       15.91      0.87 o 
   3  12   0       20.71       25.36      1.19 o 
   1  13   0       19.26       20.01      0.96 o 
   2  13   0        0.58       -0.23      0.48 o 
  -5   0   1        0.02        0.09      0.68 o 
  -3   0   1      142.17      141.08      2.15 o 
  -1   0   1     1603.70     1576.78     16.55 o 
   1   0   1     2929.57     2970.50     89.65 o 
   3   0   1       14.96       13.85      1.13 o 
   5   0   1        8.46        9.51      0.80 o 
  -6   1   1        0.02        1.22      0.46 o 
  -5   1   1       34.13       31.55      0.90 o 
  -4   1   1        0.00       -0.23      0.23 o 
  -3   1   1        2.30        3.00      0.20 o 
  -2   1   1      101.81       96.67      0.97 o 
  -1   1   1      529.27      560.30      4.26 o 
   0   1   1      336.64      337.47      4.54 o 
   1   1   1     1273.80     1249.03     13.40 o 
   2   1   1      293.49      283.41      3.29 o 
   3   1   1       40.96       36.95      0.91 o 
   4   1   1       47.80       50.55      1.44 o 
   5   1   1        0.19        0.00      0.29 o 
   6   1   1       14.09       15.28      0.78 o 
  -6   2   1       47.17       46.29      1.74 o 
  -5   2   1       19.06       17.90      0.73 o 
  -4   2   1       83.11       86.69      1.37 o 
  -3   2   1      177.67      182.69      1.98 o 
  -2   2   1        0.23       -0.06      0.09 o 
  -1   2   1      291.23      309.64      3.41 o 
   0   2   1      733.77      715.48      4.96 o 
   1   2   1      947.48      923.37      7.75 o 
   2   2   1       66.49       72.41      1.19 o 
   3   2   1      311.38      334.36      4.48 o 
   4   2   1        0.14        0.00      0.26 o 
   5   2   1        6.22        3.97      0.43 o 
   6   2   1        8.79       11.21      1.03 o 
  -6   3   1        1.68        0.68      0.64 o 
  -5   3   1        0.22       -0.68      0.68 o 
  -4   3   1        0.52        0.39      0.24 o 
  -3   3   1       36.76       44.83      0.66 o 
  -2   3   1      622.17      702.94      9.48 o 
  -1   3   1        0.02        0.89      0.09 o 
   0   3   1       82.40       82.10      0.62 o 
   1   3   1       29.23       32.20      0.35 o 
   2   3   1       28.29       30.61      0.72 o 
   3   3   1        8.87       11.12      0.47 o 
   4   3   1       26.44       24.06      0.82 o 
   5   3   1        6.46        4.21      0.71 o 
   6   3   1        7.48        6.42      1.02 o 
  -6   4   1       10.29       10.36      1.03 o 
  -5   4   1        0.39        0.36      0.54 o 
  -4   4   1        8.00        7.48      0.79 o 
  -3   4   1       13.13       17.51      0.40 o 
  -2   4   1      596.59      670.74     10.61 o 
  -1   4   1       11.87        9.97      0.32 o 
   0   4   1      166.82      179.32      1.19 o 
   1   4   1      623.55      636.14      4.74 o 
   2   4   1     1339.83     1463.36     20.64 o 
   3   4   1      192.02      192.05      2.36 o 
   4   4   1        1.75        1.69      1.13 o 
   5   4   1        0.07       -0.48      0.48 o 
   6   4   1        2.28        2.06      0.71 o 
  -6   5   1        0.36        0.90      0.71 o 
  -5   5   1        4.47        4.62      0.80 o 
  -4   5   1        3.99        4.06      0.56 o 
  -3   5   1       10.42        9.84      0.60 o 
  -2   5   1     1035.66     1128.80     10.18 o 
  -1   5   1       60.03       52.50      0.52 o 
   0   5   1        6.14        5.96      0.14 o 
   1   5   1      150.17      143.47      1.17 o 
   2   5   1        9.14       10.01      0.39 o 
   3   5   1        5.00        4.14      0.47 o 
   4   5   1       17.74       14.97      0.96 o 
   5   5   1        5.90        4.41      0.80 o 
   6   5   1        0.11        0.23      0.68 o 
  -6   6   1       10.64        9.94      1.36 o 
  -5   6   1       46.37       51.30      2.71 o 
  -4   6   1       21.90       18.08      1.03 o 
  -3   6   1        0.28        0.45      0.20 o 
  -2   6   1        8.61       12.30      0.34 o 
  -1   6   1      161.87      176.38      1.48 o 
   0   6   1       16.63       17.93      0.26 o 
   1   6   1        1.96        1.75      0.11 o 
   2   6   1      269.72      282.46      2.67 o 
   3   6   1       17.20       16.75      0.76 o 
   4   6   1        2.60        1.68      0.54 o 
   5   6   1        0.79        0.11      0.64 o 
  -5   7   1        1.89        3.89      0.80 o 
  -4   7   1       15.43       10.65      1.24 o 
  -3   7   1        4.14        3.38      0.32 o 
  -2   7   1       11.45       12.88      0.43 o 
  -1   7   1       43.68       43.34      0.54 o 
   0   7   1        0.33       -0.03      0.08 o 
   1   7   1      267.21      261.02      2.49 o 
   2   7   1       68.56       73.26      1.05 o 
   3   7   1       27.47       22.82      0.64 o 
   4   7   1       67.98       61.99      1.99 o 
   5   7   1       11.31        9.86      1.69 o 
  -5   8   1        7.95        8.36      1.36 o 
  -4   8   1        3.12        2.17      0.79 o 
  -3   8   1        8.79        5.84      0.47 o 
  -2   8   1        0.00       -0.18      0.18 o 
  -1   8   1       67.62       62.21      0.87 o 
   0   8   1       32.40       30.68      0.85 o 
   1   8   1      400.75      392.73      3.64 o 
   2   8   1       24.27       25.22      0.60 o 
   3   8   1        3.10        2.99      0.35 o 
   4   8   1        0.67        1.36      1.13 o 
   5   8   1        1.14        0.90      0.71 o 
  -4   9   1       10.83        9.26      1.13 o 
  -3   9   1        0.00       -0.34      0.34 o 
  -2   9   1        5.44        5.83      0.40 o 
  -1   9   1        0.62       -0.03      0.29 o 
   0   9   1       50.37       48.53      0.76 o 
   1   9   1      250.60      253.44      4.87 o 
   2   9   1        2.92        2.56      0.28 o 
   3   9   1       10.30        9.41      0.73 o 
   4   9   1        1.83        1.47      0.64 o 
   5   9   1        1.33        2.14      0.87 o 
  -4  10   1        9.23        9.72      1.36 o 
  -3  10   1       16.37       16.22      0.87 o 
  -2  10   1       16.82       16.70      0.69 o 
  -1  10   1        3.76        3.60      0.29 o 
   0  10   1       57.51       56.96      0.91 o 
   1  10   1       74.92       72.61      2.01 o 
   2  10   1        1.40        1.16      0.38 o 
   3  10   1        0.00       -0.42      0.42 o 
   4  10   1        0.37        0.23      0.68 o 
  -4  11   1        1.09        1.13      0.54 o 
  -3  11   1        1.49        1.13      0.40 o 
  -2  11   1        0.32       -0.03      0.29 o 
  -1  11   1        2.30        1.40      0.25 o 
   0  11   1       23.76       22.21      0.61 o 
   1  11   1       12.08       12.43      0.71 o 
   2  11   1        5.63        6.35      0.86 o 
   3  11   1        0.23       -0.05      0.38 o 
   4  11   1        0.30        0.15      0.56 o 
  -3  12   1        1.06        1.10      0.54 o 
  -2  12   1        4.70        5.37      0.54 o 
  -1  12   1       17.63       20.83      1.13 o 
   0  12   1        0.30        0.11      0.23 o 
   1  12   1        0.57        0.45      0.32 o 
   2  12   1        5.92        7.63      1.13 o 
   3  12   1        9.22       12.11      0.87 o 
  -2  13   1       22.40       26.68      1.12 o 
  -1  13   1        3.90        4.36      0.68 o 
   0  13   1        0.89        0.90      0.38 o 
   1  13   1        0.76        0.54      0.38 o 
   2  13   1        0.00       -0.36      0.38 o 
  -6   0   2        1.74        1.81      0.64 o 
  -4   0   2        8.74        6.33      0.54 o 
  -2   0   2      439.58      428.16      4.79 o 
   0   0   2     2483.91     2506.47     28.07 o 
   2   0   2      104.09      118.35      2.22 o 
   4   0   2        1.40        0.90      0.68 o 
   6   0   2       20.91       22.70      1.35 o 
  -6   1   2        0.63        1.45      0.54 o 
  -5   1   2       52.96       58.04      1.21 o 
  -4   1   2       43.13       44.11      0.86 o 
  -3   1   2        0.31        0.06      0.14 o 
  -2   1   2      446.30      494.43      3.85 o 
  -1   1   2      394.50      390.85      3.60 o 
   0   1   2     2486.45     2587.81     20.39 o 
   1   1   2      842.31      819.70      7.87 o 
   2   1   2      736.29      744.41      9.00 o 
   3   1   2        0.20       -0.14      0.15 o 
   4   1   2       12.80       11.24      0.80 o 
   5   1   2        0.79        0.13      0.30 o 
   6   1   2       13.66       15.36      0.79 o 
  -6   2   2        5.11        3.11      0.71 o 
  -5   2   2       76.81       79.56      1.43 o 
  -4   2   2       22.18       23.84      0.61 o 
  -3   2   2      313.90      343.35      3.47 o 
  -2   2   2      119.34      121.12      1.26 o 
  -1   2   2     1799.43     1805.56     19.07 o 
   0   2   2      542.98      503.66      3.38 o 
   1   2   2     1851.99     1903.47     16.83 o 
   2   2   2      196.67      218.66      3.94 o 
   3   2   2       63.56       70.03      1.39 o 
   4   2   2        8.43        7.26      0.64 o 
   5   2   2        2.34        1.42      0.36 o 
   6   2   2        1.67        1.21      0.71 o 
  -6   3   2        1.44        1.71      1.13 o 
  -5   3   2       52.15       50.86      1.70 o 
  -4   3   2        6.62        4.33      0.36 o 
  -3   3   2        7.57        5.79      0.22 o 
  -2   3   2      867.44      958.02     11.19 o 
  -1   3   2     1132.48     1238.35     10.86 o 
   0   3   2     3292.08     3349.30     22.24 o 
   1   3   2      431.69      446.69      3.72 o 
   2   3   2       14.46       11.36      0.76 o 
   3   3   2       64.11       61.12      1.46 o 
   4   3   2       62.23       71.11      2.15 o 
   5   3   2        6.11        5.26      0.71 o 
   6   3   2        0.92        1.43      0.71 o 
  -6   4   2        0.07        0.45      0.68 o 
  -5   4   2       28.29       25.24      1.28 o 
  -4   4   2        2.86        2.09      0.49 o 
  -3   4   2       30.75       31.80      0.75 o 
  -2   4   2       36.11       29.11      0.62 o 
  -1   4   2        0.41        1.82      0.13 o 
   0   4   2      558.54      559.40      3.66 o 
   1   4   2      255.34      236.72      2.15 o 
   2   4   2       61.68       69.46      1.42 o 
   3   4   2      180.34      193.41      2.80 o 
   4   4   2        3.50        2.08      0.54 o 
   5   4   2        3.46        3.01      0.79 o 
   6   4   2        0.05       -0.42      0.54 o 
  -6   5   2        1.10        2.49      0.90 o 
  -5   5   2       20.52       19.97      3.16 o 
  -4   5   2        2.49        1.81      0.52 o 
  -3   5   2       35.56       35.25      1.05 o 
  -2   5   2       85.82       99.79      1.27 o 
  -1   5   2     2517.35     2798.07     21.93 o 
   0   5   2        8.01        5.00      0.15 o 
   1   5   2        0.59        0.26      0.09 o 
   2   5   2        1.56        0.65      0.19 o 
   3   5   2        4.30        5.82      0.54 o 
   4   5   2        1.34        1.47      0.48 o 
   5   5   2       13.04       14.35      1.12 o 
   6   5   2        1.83        2.63      0.87 o 
  -6   6   2        4.24        3.16      1.13 o 
  -5   6   2       14.73       13.48      1.03 o 
  -4   6   2       79.02       73.03      1.99 o 
  -3   6   2       41.00       32.16      0.75 o 
  -2   6   2       64.27       58.40      0.80 o 
  -1   6   2      142.60      161.76      1.34 o 
   0   6   2      223.63      229.20      1.55 o 
   1   6   2       48.37       35.33      0.46 o 
   2   6   2        3.61        3.43      0.22 o 
   3   6   2       67.40       69.72      2.26 o 
   4   6   2        1.68        1.81      0.79 o 
   5   6   2        6.68        5.62      0.87 o 
  -5   7   2       42.04       41.13      2.26 o 
  -4   7   2        1.17        0.61      0.54 o 
  -3   7   2        1.03        1.07      0.20 o 
  -2   7   2        7.60        8.41      0.54 o 
  -1   7   2        0.57        0.19      0.09 o 
   0   7   2       24.82       21.58      0.38 o 
   1   7   2      291.73      280.14      2.44 o 
   2   7   2        8.94        8.22      0.36 o 
   3   7   2        5.65        5.52      0.50 o 
   4   7   2        8.85        7.85      0.90 o 
   5   7   2        0.73       -0.68      0.68 o 
  -5   8   2        5.26        5.87      1.13 o 
  -4   8   2        8.89        6.33      1.13 o 
  -3   8   2       87.12       77.88      1.79 o 
  -2   8   2       64.34       59.41      1.04 o 
  -1   8   2       32.24       33.42      0.51 o 
   0   8   2      283.97      275.55      2.09 o 
   1   8   2       23.42       22.04      0.63 o 
   2   8   2        2.44        2.91      0.38 o 
   3   8   2        7.70        7.98      0.52 o 
   4   8   2        0.01       -0.40      0.40 o 
   5   8   2        5.36        4.35      0.87 o 
  -5   9   2        0.21        0.45      0.90 o 
  -4   9   2        8.05        7.68      1.13 o 
  -3   9   2        0.10       -0.14      0.38 o 
  -2   9   2        3.19        2.52      0.28 o 
  -1   9   2       11.38       11.81      0.50 o 
   0   9   2      579.94      574.34      4.95 o 
   1   9   2      105.51      105.83      1.50 o 
   2   9   2       49.88       47.85      0.96 o 
   3   9   2        6.09        6.09      0.49 o 
   4   9   2        1.22        0.68      0.54 o 
  -4  10   2        5.87        5.41      1.69 o 
  -3  10   2        1.73        1.78      0.40 o 
  -2  10   2        0.36        0.48      0.29 o 
  -1  10   2       20.84       20.30      0.56 o 
   0  10   2      250.79      235.85      2.49 o 
   1  10   2       89.98       87.78      1.83 o 
   2  10   2        5.22        4.62      0.38 o 
   3  10   2        0.04       -0.06      0.33 o 
   4  10   2        0.61       -0.54      0.54 o 
  -4  11   2        2.38        2.23      0.58 o 
  -3  11   2        0.01        0.23      0.68 o 
  -2  11   2        0.00        0.48      0.29 o 
  -1  11   2        1.28        0.37      0.24 o 
   0  11   2        6.25        5.58      0.36 o 
   1  11   2       10.95        9.04      0.64 o 
   2  11   2        7.40        8.39      0.56 o 
   3  11   2        1.90        2.14      0.54 o 
  -3  12   2        0.09       -0.38      0.38 o 
  -2  12   2        1.97        1.47      0.48 o 
  -1  12   2        5.56        5.29      0.61 o 
   0  12   2        1.58        0.73      0.23 o 
   1  12   2        2.50        0.95      0.38 o 
   2  12   2        1.10        0.45      0.48 o 
   3  12   2        4.92        6.19      0.71 o 
  -2  13   2        5.54        8.48      0.71 o 
  -1  13   2       36.31       45.71      1.35 o 
   0  13   2        3.81        3.74      0.68 o 
   1  13   2        0.35        0.14      0.38 o 
   2  13   2        0.02       -0.27      0.38 o 
  -5   0   3        1.00        2.66      0.54 o 
  -3   0   3      744.51      848.84      9.27 o 
  -1   0   3      336.65      358.45      4.69 o 
   1   0   3      148.36      145.85      2.61 o 
   3   0   3       18.28       14.24      1.13 o 
   5   0   3        9.76        8.36      1.13 o 
  -6   1   3        2.92        3.16      0.90 o 
  -5   1   3      134.39      142.09      2.34 o 
  -4   1   3        0.34        0.03      0.22 o 
  -3   1   3      235.46      244.72      2.13 o 
  -2   1   3       30.22       30.63      0.43 o 
  -1   1   3      159.28      164.76      1.76 o 
   0   1   3       42.48       39.97      0.41 o 
   1   1   3    34541.25    32158.91    573.21 o 
   2   1   3      307.51      315.92      3.52 o 
   3   1   3        1.31        1.05      0.26 o 
   4   1   3        0.44       -0.11      0.32 o 
   5   1   3        0.00       -0.45      0.48 o 
   6   1   3        0.95        0.95      0.43 o 
  -6   2   3        1.60        0.90      0.68 o 
  -5   2   3       71.20       76.10      1.59 o 
  -4   2   3        5.24        4.12      0.52 o 
  -3   2   3      256.82      274.46      2.89 o 
  -2   2   3      550.26      547.14      5.24 o 
  -1   2   3        2.37        5.59      0.12 o 
   0   2   3       35.33       36.74      0.39 o 
   1   2   3      665.43      638.38      5.60 o 
   2   2   3        7.43        7.79      0.39 o 
   3   2   3        5.83        6.03      0.42 o 
   4   2   3        3.84        2.78      0.56 o 
   5   2   3       17.03       13.47      0.82 o 
   6   2   3        2.31        2.33      0.71 o 
  -6   3   3        0.04       -0.45      0.68 o 
  -5   3   3      149.88      166.45      3.96 o 
  -4   3   3        1.47        0.25      0.42 o 
  -3   3   3       40.83       39.12      0.84 o 
  -2   3   3       26.70       19.09      0.45 o 
  -1   3   3      320.44      364.09      2.97 o 
   0   3   3       89.10      106.41      0.82 o 
   1   3   3     1555.52     1667.27     12.40 o 
   2   3   3        5.30        4.91      0.68 o 
   3   3   3      287.43      293.35      4.71 o 
   4   3   3        0.75        0.63      0.38 o 
   5   3   3        8.06        9.00      0.87 o 
   6   3   3        0.01       -0.13      0.54 o 
  -6   4   3        1.06        2.03      0.90 o 
  -5   4   3       31.43       30.65      1.35 o 
  -4   4   3        3.00        1.49      0.42 o 
  -3   4   3       22.03       21.99      0.62 o 
  -2   4   3      294.89      324.23      3.48 o 
  -1   4   3      554.06      559.55      3.92 o 
   0   4   3      126.26      130.31      0.98 o 
   1   4   3       17.23       21.20      0.34 o 
   2   4   3       51.43       46.46      0.72 o 
   3   4   3        6.32        5.96      0.54 o 
   4   4   3        0.18        0.45      0.68 o 
   5   4   3        0.16       -0.26      0.54 o 
   6   4   3        0.27       -0.34      0.64 o 
  -6   5   3        3.70        4.52      1.13 o 
  -5   5   3        1.07       -0.45      0.68 o 
  -4   5   3        0.06        0.45      0.90 o 
  -3   5   3        8.01        8.80      0.46 o 
  -2   5   3        6.34        3.80      0.46 o 
  -1   5   3       25.89       20.54      0.55 o 
   0   5   3       44.87       40.92      0.57 o 
   1   5   3      355.26      367.79      3.02 o 
   2   5   3      119.11      120.19      2.54 o 
   3   5   3       33.27       27.80      1.58 o 
   4   5   3        4.07        3.50      1.02 o 
   5   5   3        0.18        0.39      0.54 o 
   6   5   3        0.92        1.13      0.71 o 
  -6   6   3        0.78        0.23      0.90 o 
  -5   6   3        4.13        4.29      1.13 o 
  -4   6   3        0.99       -0.23      0.68 o 
  -3   6   3       78.04       69.38      1.43 o 
  -2   6   3       17.18       18.47      0.41 o 
  -1   6   3      204.80      225.40      1.95 o 
   0   6   3        7.00        5.67      0.15 o 
   1   6   3        1.55        1.05      0.12 o 
   2   6   3        0.50       -0.12      0.12 o 
   3   6   3      101.06       98.65      2.31 o 
   4   6   3        0.45        0.23      0.48 o 
   5   6   3       24.06       21.67      1.35 o 
  -5   7   3       16.77       17.17      1.58 o 
  -4   7   3        0.03       -0.45      0.68 o 
  -3   7   3        3.75        2.64      0.35 o 
  -2   7   3       69.45       78.97      1.21 o 
  -1   7   3        8.75        8.60      0.30 o 
   0   7   3      123.44      127.52      1.04 o 
   1   7   3      294.42      264.48      2.24 o 
   2   7   3       95.47       93.94      1.30 o 
   3   7   3       36.43       36.12      0.96 o 
   4   7   3        0.85        1.47      0.64 o 
   5   7   3        0.02        0.23      0.64 o 
  -5   8   3        3.27        5.20      1.13 o 
  -4   8   3        0.00        0.45      0.68 o 
  -3   8   3      200.91      175.12      3.51 o 
  -2   8   3        0.99        0.94      0.24 o 
  -1   8   3       23.61       20.92      0.49 o 
   0   8   3       30.37       29.74      0.54 o 
   1   8   3       52.62       53.12      0.81 o 
   2   8   3       15.53       16.31      0.82 o 
   3   8   3       48.50       45.06      1.09 o 
   4   8   3        0.30        0.45      0.54 o 
   5   8   3       12.01       10.14      1.36 o 
  -5   9   3        5.96        7.00      1.36 o 
  -4   9   3        0.01        0.90      0.68 o 
  -3   9   3        9.54        9.93      1.02 o 
  -2   9   3        6.73        7.17      0.40 o 
  -1   9   3       43.89       43.92      0.77 o 
   0   9   3       93.03       88.95      1.07 o 
   1   9   3      928.18      964.80      8.56 o 
   2   9   3       25.81       26.70      1.05 o 
   3   9   3        0.94        0.97      0.35 o 
   4   9   3        0.00        0.06      0.54 o 
  -4  10   3       13.81       14.53      0.87 o 
  -3  10   3       34.43       30.95      1.08 o 
  -2  10   3       65.86       66.44      1.29 o 
  -1  10   3       34.96       35.76      0.69 o 
   0  10   3       15.88       15.27      0.48 o 
   1  10   3        0.03       -0.34      0.34 o 
   2  10   3        7.16        7.42      0.43 o 
   3  10   3        9.78       10.54      0.63 o 
   4  10   3        1.97        1.36      1.13 o 
  -4  11   3        0.47        0.71      0.56 o 
  -3  11   3        0.38       -0.23      0.38 o 
  -2  11   3        6.58        7.35      0.47 o 
  -1  11   3        1.17        0.53      0.28 o 
   0  11   3       14.79       13.61      0.47 o 
   1  11   3       41.68       41.47      1.28 o 
   2  11   3       10.31       12.13      0.57 o 
   3  11   3       17.45       18.45      1.37 o 
  -3  12   3        8.50        9.46      0.63 o 
  -2  12   3        6.51        5.73      0.68 o 
  -1  12   3        0.39       -0.20      0.29 o 
   0  12   3       10.44       11.18      0.52 o 
   1  12   3        4.24        4.30      0.48 o 
   2  12   3       12.28       12.05      1.36 o 
   3  12   3        3.42        4.03      0.71 o 
  -2  13   3       14.40       17.29      0.96 o 
  -1  13   3        0.95        0.48      0.29 o 
   0  13   3        6.68        6.33      0.90 o 
   1  13   3        0.16       -0.36      0.38 o 
   2  13   3       11.20        9.18      1.13 o 
  -6   0   4        0.08        0.00      0.68 o 
  -4   0   4       96.03       96.06      2.49 o 
  -2   0   4      411.12      414.18      5.58 o 
   0   0   4      692.91      704.30      7.82 o 
   2   0   4      236.06      254.40      4.42 o 
   4   0   4        5.94        5.20      0.90 o 
   6   0   4        1.19        1.58      0.71 o 
  -6   1   4        1.68        2.49      0.90 o 
  -5   1   4       65.20       70.81      1.83 o 
  -4   1   4       45.91       50.00      1.05 o 
  -3   1   4      307.12      342.58      3.43 o 
  -2   1   4      810.96      886.50      8.06 o 
  -1   1   4      299.12      297.66      2.36 o 
   0   1   4       43.93       40.33      0.37 o 
   1   1   4     3487.00     3549.64     33.54 o 
   2   1   4       41.59       39.07      0.82 o 
   3   1   4       62.04       60.14      1.60 o 
   4   1   4       16.48       16.16      0.96 o 
   5   1   4        1.68        1.69      0.64 o 
   6   1   4        0.24       -0.43      0.43 o 
  -6   2   4        0.16        1.13      0.90 o 
  -5   2   4        0.24        1.79      0.42 o 
  -4   2   4        3.57        1.83      0.59 o 
  -3   2   4        1.61        0.99      0.29 o 
  -2   2   4        3.98        5.36      0.27 o 
  -1   2   4        0.65        0.56      0.09 o 
   0   2   4       23.20       31.86      0.36 o 
   1   2   4      543.03      505.06      4.46 o 
   2   2   4       28.21       27.85      0.54 o 
   3   2   4       21.57       19.40      0.87 o 
   4   2   4        5.60        6.28      0.71 o 
   5   2   4       10.41        9.37      0.87 o 
   6   2   4        0.93        0.56      0.64 o 
  -6   3   4        0.00        0.68      0.68 o 
  -5   3   4      183.98      179.66      4.98 o 
  -4   3   4       63.06       59.79      1.34 o 
  -3   3   4      105.29      113.86      1.84 o 
  -2   3   4       13.04       16.50      0.30 o 
  -1   3   4      579.42      664.20      4.48 o 
   0   3   4      782.06      797.05      5.97 o 
   1   3   4      312.04      336.10      2.84 o 
   2   3   4       64.45       59.44      1.81 o 
   3   3   4      172.60      184.83      3.35 o 
   4   3   4       65.95       63.28      1.83 o 
   5   3   4        0.24        0.68      0.90 o 
   6   3   4        0.98        1.83      0.79 o 
  -6   4   4        0.22        0.68      0.90 o 
  -5   4   4       16.03       16.95      1.36 o 
  -4   4   4        2.13        0.00      0.79 o 
  -3   4   4        6.65        6.26      0.71 o 
  -2   4   4      135.06      157.85      1.68 o 
  -1   4   4     3362.44     3758.16     25.43 o 
   0   4   4       16.53       15.88      0.24 o 
   1   4   4       92.62       84.04      0.93 o 
   2   4   4        2.57        2.58      0.42 o 
   3   4   4        3.35        4.43      1.02 o 
   4   4   4       10.39       12.43      1.36 o 
   5   4   4       23.97       23.08      1.47 o 
   6   4   4        0.01        1.38      0.71 o 
  -6   5   4        1.19       -0.23      0.68 o 
  -5   5   4       61.06       56.28      2.49 o 
  -4   5   4       75.97       81.48      3.62 o 
  -3   5   4        1.83        2.35      0.39 o 
  -2   5   4       22.45       24.13      0.52 o 
  -1   5   4     1048.19     1122.51      7.98 o 
   0   5   4      179.68      192.09      1.45 o 
   1   5   4        2.97        2.71      0.18 o 
   2   5   4      102.55      105.23      1.40 o 
   3   5   4       82.67       83.19      2.94 o 
   4   5   4        0.55        0.23      0.68 o 
   5   5   4        0.00        0.34      0.64 o 
  -6   6   4        5.71        6.10      1.13 o 
  -5   6   4        0.05        0.68      0.68 o 
  -4   6   4        2.38        1.58      0.90 o 
  -3   6   4        1.12        0.71      0.42 o 
  -2   6   4       35.36       33.34      0.56 o 
  -1   6   4      344.39      407.84      3.50 o 
   0   6   4      236.70      219.24      1.93 o 
   1   6   4       26.03       23.55      0.42 o 
   2   6   4       54.92       51.86      0.72 o 
   3   6   4       16.35       16.72      1.36 o 
   4   6   4        4.97        3.35      0.71 o 
   5   6   4       24.17       23.87      1.36 o 
  -5   7   4       37.95       38.19      2.26 o 
  -3   7   4       69.19       59.83      1.29 o 
  -2   7   4       21.56       26.01      0.56 o 
  -1   7   4        5.04        7.40      0.23 o 
   0   7   4      369.46      368.88      3.43 o 
   1   7   4      287.83      269.35      2.48 o 
   2   7   4      244.94      234.71      2.76 o 
   3   7   4       10.96       10.09      0.80 o 
   4   7   4        0.01        0.00      0.54 o 
   5   7   4        0.24       -0.45      0.64 o 
  -5   8   4        0.69        1.58      0.90 o 
  -4   8   4       16.42       16.04      1.58 o 
  -3   8   4       40.87       33.14      1.08 o 
  -2   8   4       12.07        9.61      0.44 o 
  -1   8   4        0.10       -0.02      0.10 o 
   0   8   4       16.65       16.33      0.37 o 
   1   8   4      109.48      105.78      1.26 o 
   2   8   4      138.92      141.80      1.68 o 
   3   8   4        3.62        2.28      0.35 o 
   4   8   4        4.36        4.55      0.80 o 
   5   8   4        3.32        3.51      0.87 o 
  -5   9   4        0.04       -0.45      0.68 o 
  -4   9   4        1.56        1.58      0.90 o 
  -3   9   4        1.07        0.72      0.38 o 
  -2   9   4       63.48       55.88      1.09 o 
  -1   9   4        7.23        7.48      0.27 o 
   0   9   4        3.60        2.45      0.28 o 
   1   9   4        3.83        3.87      0.73 o 
   2   9   4       32.65       33.99      0.80 o 
   3   9   4        0.21        0.57      0.35 o 
   4   9   4        0.03        0.68      0.64 o 
  -4  10   4        4.58        3.71      1.02 o 
  -3  10   4        9.93        9.19      0.71 o 
  -2  10   4        0.56        0.17      0.29 o 
  -1  10   4       13.31       14.50      0.61 o 
   0  10   4        2.82        3.21      0.47 o 
   1  10   4        6.55        5.84      0.58 o 
   2  10   4       12.54       14.23      0.88 o 
   3  10   4        2.17        3.09      0.46 o 
   4  10   4        1.49        0.79      0.64 o 
  -4  11   4        7.10       10.81      0.87 o 
  -3  11   4       25.87       26.58      1.08 o 
  -2  11   4        8.72        6.63      0.47 o 
  -1  11   4       10.35       11.38      0.93 o 
   0  11   4        6.49        8.65      0.57 o 
   1  11   4       82.12       78.30      1.83 o 
   2  11   4        2.17        1.62      0.42 o 
   3  11   4        2.70        3.60      0.49 o 
  -3  12   4        3.64        4.23      0.56 o 
  -2  12   4        4.10        5.42      0.54 o 
  -1  12   4       23.72       27.79      0.82 o 
   0  12   4       24.30       25.61      1.36 o 
   1  12   4        0.69        0.23      0.32 o 
   2  12   4        0.50       -0.23      0.48 o 
   3  12   4        0.05       -0.56      0.56 o 
  -2  13   4        1.27        1.69      0.48 o 
  -1  13   4        3.27        4.01      0.78 o 
   0  13   4       10.64       12.65      1.13 o 
   1  13   4        0.06        0.00      0.38 o 
   2  13   4        3.68        3.33      0.68 o 
  -5   0   5        1.94        2.94      0.68 o 
  -3   0   5       39.34       47.28      1.06 o 
  -1   0   5     2374.31     2568.53     48.57 o 
   1   0   5     2540.72     2717.57     36.27 o 
   3   0   5      324.20      333.65      7.70 o 
   5   0   5        0.12        0.00      0.68 o 
  -6   1   5        2.80        3.39      0.90 o 
  -5   1   5        0.16        0.18      0.38 o 
  -4   1   5        5.91        6.38      0.41 o 
  -3   1   5       38.54       51.15      0.85 o 
  -2   1   5      443.43      469.81      4.76 o 
  -1   1   5      699.15      685.31      6.44 o 
   0   1   5      881.18      878.60      6.36 o 
   1   1   5      433.98      423.96      3.80 o 
   2   1   5      588.36      582.32      7.81 o 
   3   1   5       60.35       61.13      1.42 o 
   4   1   5       27.39       28.52      1.19 o 
   5   1   5        0.09        0.34      0.48 o 
   6   1   5        0.24       -0.03      0.39 o 
  -6   2   5        7.92        9.49      1.13 o 
  -5   2   5        4.30        4.31      0.47 o 
  -4   2   5      237.76      239.13      3.52 o 
  -3   2   5       81.41       82.20      1.38 o 
  -2   2   5       91.63       91.41      1.03 o 
  -1   2   5      113.37      121.93      1.06 o 
   0   2   5       54.65       57.99      0.59 o 
   1   2   5        0.45        0.88      0.11 o 
   2   2   5      924.22      886.64      8.72 o 
   3   2   5        5.04        7.94      0.52 o 
   4   2   5        2.00        1.83      0.48 o 
   5   2   5        3.42        3.51      0.71 o 
   6   2   5        0.04        0.00      0.64 o 
  -6   3   5        4.14        4.52      0.90 o 
  -5   3   5       24.32       20.91      1.25 o 
  -4   3   5      238.82      232.15      6.30 o 
  -3   3   5       24.72       25.30      0.54 o 
  -2   3   5        2.56        3.83      0.25 o 
  -1   3   5      409.73      398.37      2.93 o 
   0   3   5      476.12      441.97      3.41 o 
   1   3   5        0.44        1.13      0.11 o 
   2   3   5      113.07      120.82      1.76 o 
   3   3   5      106.02      114.30      1.95 o 
   4   3   5       26.82       24.79      1.19 o 
   5   3   5        3.65        2.03      0.90 o 
   6   3   5        1.52        1.68      0.71 o 
  -6   4   5        4.62        4.52      1.13 o 
  -5   4   5        0.47       -0.68      0.68 o 
  -4   4   5      155.84      150.71      3.42 o 
  -3   4   5        0.39        0.51      0.18 o 
  -2   4   5      127.28      115.51      1.28 o 
  -1   4   5      180.48      196.69      1.47 o 
   0   4   5     2025.14     2224.81     16.41 o 
   1   4   5       91.73       97.74      0.89 o 
   2   4   5        4.99        5.75      0.62 o 
   3   4   5        0.94        1.39      0.33 o 
   4   4   5        0.72        1.13      0.68 o 
   5   4   5        1.02        0.68      0.90 o 
   6   4   5        3.80        4.80      0.87 o 
  -6   5   5       11.78       16.72      1.58 o 
  -5   5   5       10.39       12.43      1.36 o 
  -4   5   5      219.56      216.93      4.46 o 
  -3   5   5       29.40       30.61      1.79 o 
  -2   5   5       49.62       50.92      1.39 o 
  -1   5   5        0.20        0.01      0.08 o 
   0   5   5      131.91      169.01      1.42 o 
   1   5   5      283.77      280.67      2.30 o 
   2   5   5       15.53       16.24      0.45 o 
   3   5   5        0.01       -0.29      0.29 o 
   4   5   5        6.22        3.84      0.90 o 
   5   5   5        0.33        0.63      0.71 o 
  -6   6   5        3.41        4.74      1.13 o 
  -5   6   5        6.79        6.78      1.13 o 
  -4   6   5      173.21      166.00      4.75 o 
  -3   6   5       25.17       23.57      0.97 o 
  -2   6   5        9.87       10.61      0.34 o 
  -1   6   5      186.36      199.46      1.79 o 
   0   6   5      148.89      186.49      1.56 o 
   1   6   5        0.08        0.18      0.12 o 
   2   6   5      181.29      171.03      1.94 o 
   3   6   5        7.68        7.88      0.80 o 
   4   6   5        1.90        1.81      0.90 o 
   5   6   5        3.45        4.21      1.02 o 
  -5   7   5       16.94       16.95      1.58 o 
  -4   7   5        6.51        6.33      1.13 o 
  -3   7   5       96.02       81.05      1.62 o 
  -2   7   5       44.54       36.07      0.87 o 
  -1   7   5      119.42      116.08      1.09 o 
   0   7   5       93.92       98.94      1.01 o 
   1   7   5      127.85      121.55      1.31 o 
   2   7   5       77.99       74.49      1.17 o 
   3   7   5       28.59       29.83      2.03 o 
   4   7   5       15.90       17.32      1.08 o 
   5   7   5        0.03        0.00      0.90 o 
  -5   8   5        0.08        0.68      0.90 o 
  -4   8   5       31.64       32.54      2.03 o 
  -3   8   5        6.35        4.66      0.54 o 
  -2   8   5       18.83       18.65      0.58 o 
  -1   8   5        7.58        8.56      0.29 o 
   0   8   5        1.45        1.05      0.14 o 
   1   8   5      226.38      222.21      2.41 o 
   2   8   5      213.95      209.45      2.53 o 
   3   8   5       16.68       17.52      0.68 o 
   4   8   5        0.06        0.79      0.79 o 
   5   8   5        0.37       -0.68      0.68 o 
  -5   9   5        1.17        0.45      0.90 o 
  -4   9   5        1.36        1.43      0.45 o 
  -3   9   5        5.02        3.32      0.40 o 
  -2   9   5       11.06       11.16      0.78 o 
  -1   9   5        1.95        1.93      0.16 o 
   0   9   5        1.06        0.60      0.42 o 
   1   9   5      183.54      177.82      2.00 o 
   2   9   5       11.90       11.38      0.62 o 
   3   9   5        1.12        0.74      0.33 o 
   4   9   5        0.00       -0.11      0.79 o 
  -4  10   5        5.51        6.52      0.58 o 
  -3  10   5       15.46       14.91      1.02 o 
  -2  10   5        0.41       -0.28      0.29 o 
  -1  10   5        1.10        0.99      0.24 o 
   0  10   5        1.75        1.55      0.25 o 
   1  10   5      120.16      120.05      2.13 o 
   2  10   5        9.34        9.24      0.50 o 
   3  10   5       13.98       14.65      0.81 o 
   4  10   5        0.24        0.68      0.64 o 
  -4  11   5        5.34        6.03      0.71 o 
  -3  11   5        0.92        1.68      0.51 o 
  -2  11   5        0.43       -0.17      0.29 o 
  -1  11   5        0.21        0.15      0.26 o 
   0  11   5        9.27        9.56      0.47 o 
   1  11   5       73.82       69.49      1.67 o 
   2  11   5       20.27       21.02      0.96 o 
   3  11   5        0.65        0.47      0.46 o 
  -3  12   5        0.36       -0.03      0.35 o 
  -2  12   5        1.37        1.61      0.79 o 
  -1  12   5        1.46        1.02      0.29 o 
   0  12   5       26.35       33.31      1.03 o 
   1  12   5        2.62        2.94      0.56 o 
   2  12   5        3.03        2.80      0.54 o 
  -2  13   5        4.67        5.54      0.64 o 
  -1  13   5        1.97        2.35      0.39 o 
   0  13   5        9.44       11.52      1.13 o 
   1  13   5        0.18        0.32      0.38 o 
  -6   0   6       20.30       20.34      1.58 o 
  -4   0   6        8.43        8.22      0.71 o 
  -2   0   6     2013.03     2189.37     25.65 o 
   0   0   6       81.56       68.02      0.95 o 
   2   0   6     4182.50     4390.95     58.54 o 
   4   0   6        1.39        1.81      0.68 o 
   6   0   6        0.00        0.45      0.90 o 
  -6   1   6        5.00        5.87      0.90 o 
  -5   1   6        2.86        3.67      0.48 o 
  -4   1   6       22.87       22.74      0.70 o 
  -3   1   6      117.05      119.41      1.71 o 
  -2   1   6     2130.54     2443.83     24.32 o 
  -1   1   6      353.34      340.89      2.83 o 
   0   1   6      160.43      173.87      1.38 o 
   1   1   6       67.48       61.62      0.66 o 
   2   1   6        3.04        2.66      0.34 o 
   3   1   6        0.24       -0.23      0.23 o 
   4   1   6        8.41        8.96      0.80 o 
   5   1   6        0.29        0.94      0.56 o 
   6   1   6        0.98        1.15      0.79 o 
  -6   2   6       29.65       32.54      2.03 o 
  -5   2   6        7.48        6.13      0.75 o 
  -4   2   6      374.18      382.24      5.20 o 
  -3   2   6      112.70      114.15      1.62 o 
  -2   2   6      103.33      124.03      1.18 o 
  -1   2   6      115.93      105.06      1.00 o 
   0   2   6     1977.08     2044.79     14.72 o 
   1   2   6      326.83      328.16      2.72 o 
   2   2   6     2679.83     2731.92     31.42 o 
   3   2   6        4.12        3.67      0.92 o 
   4   2   6       46.18       47.84      1.67 o 
   5   2   6        0.05        0.26      0.54 o 
   6   2   6        0.04       -0.14      0.58 o 
  -6   3   6        4.27        4.52      1.13 o 
  -5   3   6        0.91        0.65      0.56 o 
  -4   3   6      209.15      215.19      3.25 o 
  -3   3   6        0.96        1.36      0.14 o 
  -2   3   6       10.93       14.34      0.27 o 
  -1   3   6        0.12        0.46      0.15 o 
   0   3   6      221.40      235.88      2.02 o 
   1   3   6       15.39       14.11      0.31 o 
   2   3   6      319.02      311.58      2.96 o 
   3   3   6        1.14        0.90      0.33 o 
   4   3   6        0.04        0.11      0.48 o 
   5   3   6        1.78        0.68      0.90 o 
   6   3   6        0.70       -0.58      0.58 o 
  -6   4   6        7.84        7.23      1.13 o 
  -5   4   6        6.55        8.13      1.13 o 
  -4   4   6      116.58      111.67      2.94 o 
  -3   4   6        0.96        0.87      0.27 o 
  -2   4   6        0.14        0.65      0.18 o 
  -1   4   6        5.59        8.85      0.29 o 
   0   4   6      710.56      765.35      5.83 o 
   1   4   6      254.25      256.94      1.87 o 
   2   4   6      333.17      350.96      3.78 o 
   3   4   6        9.28        9.40      0.60 o 
   4   4   6        5.37        5.43      0.79 o 
   5   4   6        0.98        1.36      0.90 o 
  -6   5   6        0.54        0.68      0.90 o 
  -5   5   6        2.69        4.07      0.90 o 
  -4   5   6       17.08       19.17      1.47 o 
  -3   5   6       60.19       57.76      1.19 o 
  -2   5   6        1.93        1.41      0.14 o 
  -1   5   6       87.09       98.52      0.85 o 
   0   5   6      222.30      255.60      2.03 o 
   1   5   6       54.60       49.06      0.51 o 
   2   5   6        1.16        1.71      0.19 o 
   3   5   6        0.03       -0.33      0.33 o 
   4   5   6        6.85        8.59      1.36 o 
   5   5   6        2.58        4.07      1.36 o 
  -5   6   6        8.09        7.00      1.13 o 
  -4   6   6       80.68       79.57      2.94 o 
  -3   6   6        0.01       -0.23      0.23 o 
  -2   6   6       58.48       66.92      0.95 o 
  -1   6   6        3.20        4.38      0.17 o 
   0   6   6      145.32      158.45      1.38 o 
   1   6   6      113.38      111.15      1.10 o 
   2   6   6      109.65      104.01      1.35 o 
   3   6   6        0.91        1.29      0.54 o 
   4   6   6       14.37       10.62      1.36 o 
   5   6   6        0.03        1.10      0.71 o 
  -5   7   6        0.14        0.90      0.90 o 
  -4   7   6        0.76        1.58      0.68 o 
  -3   7   6       28.02       23.04      0.80 o 
  -2   7   6      142.59      124.60      1.65 o 
  -1   7   6       12.52       13.11      0.45 o 
   0   7   6        6.96        5.14      0.21 o 
   1   7   6        9.18        9.21      0.34 o 
   2   7   6       25.91       24.96      0.60 o 
   3   7   6        0.81        0.97      0.54 o 
   4   7   6       25.17       23.05      1.81 o 
   5   7   6        0.00       -0.23      0.68 o 
  -5   8   6        0.72        1.13      0.90 o 
  -4   8   6        0.66        0.45      0.68 o 
  -3   8   6       41.89       45.01      1.25 o 
  -2   8   6       44.59       40.21      0.84 o 
  -1   8   6       80.56       85.82      0.93 o 
   0   8   6       47.65       50.21      0.69 o 
   1   8   6        0.05       -0.21      0.27 o 
   2   8   6      299.89      296.78      3.44 o 
   3   8   6        5.46        3.92      1.02 o 
   4   8   6        0.00        0.23      0.48 o 
   5   8   6        0.02        0.23      0.64 o 
  -5   9   6        1.09        0.45      0.90 o 
  -4   9   6        9.96       10.26      0.75 o 
  -3   9   6        0.46        1.27      0.45 o 
  -2   9   6      232.98      201.86      3.48 o 
  -1   9   6       91.95       83.88      1.02 o 
   0   9   6       10.93       10.41      0.40 o 
   1   9   6       33.51       32.18      0.72 o 
   2   9   6       32.98       33.42      0.75 o 
   3   9   6        0.20        0.92      0.42 o 
   4   9   6       12.54       14.20      1.12 o 
  -4  10   6        1.41        2.94      0.54 o 
  -3  10   6        0.14        0.14      0.29 o 
  -2  10   6       17.31       14.33      0.63 o 
  -1  10   6        2.36        2.22      0.26 o 
   0  10   6       19.54       15.91      0.49 o 
   1  10   6       85.05       81.80      1.56 o 
   2  10   6       64.41       70.08      1.17 o 
   3  10   6        1.41        1.56      0.42 o 
   4  10   6        2.70        4.37      0.87 o 
  -3  11   6       27.97       28.81      0.92 o 
  -2  11   6       20.30       18.13      0.76 o 
  -1  11   6       29.91       32.11      0.86 o 
   0  11   6        0.00        0.00      0.32 o 
   1  11   6        3.07        4.23      0.49 o 
   2  11   6        6.27        7.46      0.64 o 
   3  11   6        8.51        7.37      0.63 o 
  -3  12   6        0.17        0.05      0.35 o 
  -2  12   6        0.46        0.59      0.38 o 
  -1  12   6        1.00        0.68      0.26 o 
   0  12   6        9.30       12.26      0.71 o 
   1  12   6       29.49       27.96      1.24 o 
   2  12   6        8.23        8.93      0.80 o 
  -2  13   6        0.74        1.58      0.68 o 
  -1  13   6        3.31        3.51      0.48 o 
   0  13   6        7.87       11.20      0.80 o 
   1  13   6        1.85        2.05      0.48 o 
  -5   0   7        0.00        0.68      0.68 o 
  -3   0   7      492.30      487.45      6.68 o 
  -1   0   7     1916.55     2150.03     23.61 o 
   1   0   7      112.50      102.85      2.22 o 
   3   0   7      102.08      106.21      2.31 o 
   5   0   7        2.85        2.71      0.90 o 
  -6   1   7        1.67        2.71      0.90 o 
  -5   1   7        0.92        0.79      0.48 o 
  -4   1   7        1.99        3.34      0.36 o 
  -3   1   7       54.47       55.74      1.02 o 
  -2   1   7       11.65       11.88      0.31 o 
  -1   1   7      554.17      509.85      4.48 o 
   0   1   7        2.01        2.05      0.10 o 
   1   1   7       17.78       23.73      0.36 o 
   2   1   7      295.02      261.48      2.97 o 
   3   1   7       29.96       33.83      0.88 o 
   4   1   7        0.57        0.23      0.48 o 
   5   1   7        1.13        1.03      0.68 o 
   6   1   7        0.16       -0.20      0.79 o 
  -6   2   7       17.69       16.72      1.36 o 
  -5   2   7       11.77       11.54      0.87 o 
  -4   2   7      225.26      224.66      3.39 o 
  -3   2   7       13.63       13.66      0.49 o 
  -2   2   7      202.23      211.94      2.08 o 
  -1   2   7        9.99        9.30      0.22 o 
   0   2   7       95.03      104.17      0.94 o 
   1   2   7       98.74       92.84      1.01 o 
   2   2   7     1054.99     1109.32      9.66 o 
   3   2   7        0.04        0.11      0.33 o 
   4   2   7       47.01       50.90      2.83 o 
   5   2   7        7.78        5.88      0.80 o 
   6   2   7        0.46       -0.68      0.90 o 
  -6   3   7        1.91        3.16      0.90 o 
  -5   3   7        0.47        0.23      0.68 o 
  -4   3   7       10.67       10.36      0.87 o 
  -3   3   7        4.27        4.62      0.26 o 
  -2   3   7       29.39       35.23      0.55 o 
  -1   3   7       31.07       28.62      0.43 o 
   0   3   7     1032.90     1107.61      8.68 o 
   1   3   7        0.95        1.88      0.13 o 
   2   3   7        8.21       10.61      0.34 o 
   3   3   7        2.51        2.72      0.42 o 
   4   3   7        2.13        2.75      0.64 o 
   5   3   7        1.63        2.71      1.13 o 
  -6   4   7        0.36        1.13      0.90 o 
  -5   4   7       13.08       13.56      1.36 o 
  -4   4   7      758.62      755.57     14.52 o 
  -3   4   7       15.86       18.41      1.20 o 
  -2   4   7        1.14        2.37      0.12 o 
  -1   4   7       19.22       19.81      0.29 o 
   0   4   7      613.30      619.48      4.78 o 
   1   4   7       13.14       11.93      0.22 o 
   2   4   7       64.60       69.27      0.94 o 
   3   4   7        2.10        2.15      0.45 o 
   4   4   7        1.88        3.96      1.81 o 
   5   4   7        0.43        0.68      0.90 o 
  -6   5   7        0.91        0.23      0.68 o 
  -5   5   7       11.17        8.13      1.13 o 
  -4   5   7       12.60       14.84      1.58 o 
  -3   5   7        3.19        3.30      0.82 o 
  -2   5   7       89.53       93.82      1.33 o 
  -1   5   7      245.75      255.06      1.98 o 
   0   5   7      769.60      870.65      6.63 o 
   1   5   7       52.94       49.24      0.66 o 
   2   5   7        1.06        0.92      0.20 o 
   3   5   7        0.99        1.17      0.42 o 
   4   5   7        2.26        2.03      0.90 o 
   5   5   7        2.96        3.39      1.13 o 
  -5   6   7        0.02        1.36      0.90 o 
  -4   6   7      172.81      166.45      4.75 o 
  -3   6   7      163.29      162.75      2.55 o 
  -2   6   7        0.80        0.00      0.20 o 
  -1   6   7       75.04       78.15      0.75 o 
   0   6   7      335.47      350.36      2.87 o 
   1   6   7      272.31      275.98      2.34 o 
   2   6   7      194.46      185.95      2.29 o 
   3   6   7      149.78      150.84      3.20 o 
   4   6   7        3.71        2.94      1.13 o 
   5   6   7        0.35        0.45      1.13 o 
  -5   7   7       11.82       10.39      1.36 o 
  -4   7   7        3.50        4.29      0.90 o 
  -3   7   7        0.76        0.82      0.35 o 
  -2   7   7       15.41       15.86      0.49 o 
  -1   7   7       10.68       11.48      0.30 o 
   0   7   7       32.39       35.77      0.54 o 
   1   7   7       72.37       73.56      0.85 o 
   2   7   7      148.55      152.81      2.13 o 
   3   7   7       31.45       30.08      2.71 o 
   4   7   7        2.16        1.81      0.90 o 
   5   7   7        0.65        1.08      0.71 o 
  -5   8   7        6.66        7.91      1.36 o 
  -4   8   7       14.26       13.56      1.36 o 
  -3   8   7        5.20        4.44      0.40 o 
  -2   8   7       34.23       31.55      0.88 o 
  -1   8   7       17.41       15.57      0.38 o 
   0   8   7        9.24       11.24      0.33 o 
   1   8   7        9.40        8.67      0.30 o 
   2   8   7      125.84      123.98      1.76 o 
   3   8   7       21.29       20.62      0.82 o 
   4   8   7        3.14        2.94      0.71 o 
  -4   9   7        0.66        1.13      0.68 o 
  -3   9   7        0.36       -0.11      0.29 o 
  -2   9   7       53.66       47.67      1.05 o 
  -1   9   7       33.65       28.05      0.51 o 
   0   9   7       14.13       14.19      0.39 o 
   1   9   7        0.25        0.04      0.22 o 
   2   9   7        6.63        5.92      0.43 o 
   3   9   7        6.28        7.02      0.52 o 
   4   9   7        0.18       -0.39      0.54 o 
  -4  10   7        2.74        4.65      0.58 o 
  -3  10   7        0.04        0.03      0.29 o 
  -2  10   7        7.92        6.88      0.61 o 
  -1  10   7       24.09       20.21      0.69 o 
   0  10   7        3.96        3.60      0.29 o 
   1  10   7        0.33        0.24      0.18 o 
   2  10   7       40.06       41.72      0.98 o 
   3  10   7        0.04        0.23      0.33 o 
   4  10   7        2.99        4.92      1.47 o 
  -3  11   7        1.89        1.88      0.42 o 
  -2  11   7        7.97        7.65      0.56 o 
  -1  11   7        1.04        0.98      0.26 o 
   0  11   7       17.03       17.30      0.80 o 
   1  11   7        7.20        8.15      1.02 o 
   2  11   7        1.25        1.23      0.61 o 
   3  11   7        0.35        0.88      0.46 o 
  -3  12   7        2.24        2.92      0.49 o 
  -2  12   7        7.36        7.77      1.24 o 
  -1  12   7        0.74        1.27      0.34 o 
   0  12   7        1.31        1.92      0.48 o 
   1  12   7        4.47        4.40      0.68 o 
   2  12   7       16.71       17.52      1.36 o 
  -1  13   7        5.28        7.46      0.64 o 
   0  13   7       32.91       40.14      1.28 o 
   1  13   7        3.86        5.14      0.90 o 
  -6   0   8        0.01        1.36      0.68 o 
  -4   0   8       33.78       32.93      1.25 o 
  -2   0   8      765.07      844.91     12.90 o 
   0   0   8      330.46      318.61      3.75 o 
   2   0   8        0.00        0.00      0.32 o 
   4   0   8       32.44       28.02      1.81 o 
   6   0   8        0.01        0.23      1.13 o 
  -6   1   8        0.01        1.13      0.68 o 
  -5   1   8       12.58       12.55      0.80 o 
  -4   1   8        0.38        0.27      0.24 o 
  -3   1   8      101.16      108.37      1.63 o 
  -2   1   8       16.29       23.30      0.44 o 
  -1   1   8       11.57       10.44      0.24 o 
   0   1   8      522.05      543.30      4.05 o 
   1   1   8      136.43      140.04      1.34 o 
   2   1   8      122.85      126.41      1.72 o 
   3   1   8      107.25       96.75      1.58 o 
   4   1   8       22.45       19.98      1.36 o 
   5   1   8        0.27       -0.36      0.54 o 
   6   1   8        0.07        0.11      0.64 o 
  -6   2   8        0.81        0.68      0.68 o 
  -5   2   8        2.13        2.49      0.64 o 
  -4   2   8       14.00       13.68      0.71 o 
  -3   2   8        0.75        1.68      0.17 o 
  -2   2   8       43.69       44.24      0.56 o 
  -1   2   8       96.07      106.63      1.07 o 
   0   2   8      398.09      358.60      2.75 o 
   1   2   8       54.37       62.90      0.84 o 
   2   2   8       84.63       84.97      1.08 o 
   3   2   8       41.54       41.56      1.17 o 
   4   2   8       25.38       26.49      1.28 o 
   5   2   8        7.90        7.26      0.96 o 
  -6   3   8        0.19        0.23      0.68 o 
  -5   3   8        9.44        8.59      1.13 o 
  -4   3   8       41.26       42.77      1.63 o 
  -3   3   8      409.67      407.25      4.13 o 
  -2   3   8       64.51       63.15      0.82 o 
  -1   3   8      431.71      435.43      3.71 o 
   0   3   8      240.44      248.26      1.99 o 
   1   3   8      366.26      395.27      3.33 o 
   2   3   8       56.31       53.01      0.85 o 
   3   3   8       63.59       59.21      1.12 o 
   4   3   8        0.02       -0.23      0.48 o 
   5   3   8        0.03       -0.45      0.90 o 
  -6   4   8        0.13       -0.23      0.68 o 
  -5   4   8       52.19       52.43      2.49 o 
  -4   4   8       23.99       22.80      1.69 o 
  -3   4   8     1185.45     1181.33     14.28 o 
  -2   4   8       25.50       24.94      0.47 o 
  -1   4   8        7.00        6.30      0.21 o 
   0   4   8       50.24       46.75      0.57 o 
   1   4   8      327.85      339.58      2.67 o 
   2   4   8        4.40        2.42      0.25 o 
   3   4   8       12.94       12.83      0.69 o 
   4   4   8        4.52        3.23      0.64 o 
   5   4   8        0.17        0.68      0.90 o 
  -6   5   8        1.73        2.03      0.90 o 
  -5   5   8        0.05        0.68      0.68 o 
  -4   5   8       10.86       10.62      1.13 o 
  -3   5   8      535.58      521.05      8.47 o 
  -2   5   8       38.44       38.46      0.51 o 
  -1   5   8       10.85        5.91      0.21 o 
   0   5   8      244.26      242.58      2.07 o 
   1   5   8       59.50       68.88      0.84 o 
   2   5   8       16.60       16.03      0.50 o 
   3   5   8       28.70       30.32      1.38 o 
   4   5   8        1.85        2.49      0.90 o 
   5   5   8        0.15       -0.90      0.90 o 
  -5   6   8        4.67        4.29      0.90 o 
  -4   6   8       68.02       66.68      2.71 o 
  -3   6   8      164.88      159.43      2.55 o 
  -2   6   8        5.80        5.13      0.29 o 
  -1   6   8       18.57       23.26      0.38 o 
   0   6   8        7.72        9.45      0.27 o 
   1   6   8       94.73      100.39      1.11 o 
   2   6   8      136.54      137.47      1.91 o 
   3   6   8       13.84       16.16      1.12 o 
   4   6   8        4.09        4.52      1.13 o 
   5   6   8        2.09        1.81      1.13 o 
  -5   7   8        7.51       10.39      1.36 o 
  -4   7   8        8.96        8.13      1.13 o 
  -3   7   8      128.39      120.07      2.94 o 
  -2   7   8       22.31       18.27      0.91 o 
  -1   7   8       28.19       35.56      0.54 o 
   0   7   8       66.13       68.65      0.83 o 
   1   7   8       14.22       15.35      0.36 o 
   2   7   8       59.06       61.78      1.16 o 
   3   7   8      124.19      121.64      2.88 o 
   4   7   8        0.02        0.90      0.90 o 
   5   7   8        0.03       -0.55      0.90 o 
  -5   8   8        4.57        2.71      1.13 o 
  -4   8   8        6.84        6.68      0.58 o 
  -3   8   8        8.05        7.17      0.44 o 
  -2   8   8       62.21       48.31      0.72 o 
  -1   8   8        2.29        0.58      0.19 o 
   0   8   8        2.01        1.90      0.20 o 
   1   8   8        0.00       -0.10      0.15 o 
   2   8   8       46.93       45.63      0.95 o 
   3   8   8        0.53        0.51      0.37 o 
   4   8   8        2.25        1.81      1.13 o 
  -4   9   8        1.73        1.28      0.56 o 
  -3   9   8        0.11       -0.17      0.29 o 
  -2   9   8        8.17        6.10      0.36 o 
  -1   9   8       23.63       21.71      0.51 o 
   0   9   8        9.62        9.36      0.40 o 
   1   9   8        0.63        0.03      0.18 o 
   2   9   8       41.23       41.02      0.95 o 
   3   9   8        0.30        0.17      0.37 o 
   4   9   8        6.79        7.36      0.96 o 
  -4  10   8        0.50        0.75      0.56 o 
  -3  10   8       14.40       14.50      0.63 o 
  -2  10   8       30.62       23.65      0.76 o 
  -1  10   8        4.82        7.07      0.49 o 
   0  10   8        1.00        1.05      0.24 o 
   1  10   8        0.50        0.15      0.20 o 
   2  10   8       27.41       27.40      1.12 o 
   3  10   8        4.57        4.64      0.67 o 
  -3  11   8        4.57        5.15      0.49 o 
  -2  11   8        4.75        3.36      0.42 o 
  -1  11   8        3.12        4.86      0.48 o 
   0  11   8       15.27       15.60      0.80 o 
   1  11   8       41.52       48.73      1.58 o 
   2  11   8        5.02        5.13      0.50 o 
   3  11   8        6.07        6.24      0.63 o 
  -2  12   8       10.93       14.72      0.87 o 
  -1  12   8        4.65        4.08      0.48 o 
   0  12   8        0.01        0.00      0.32 o 
   1  12   8        5.18        6.68      0.64 o 
   2  12   8       16.74       14.46      1.47 o 
  -1  13   8        0.45        0.32      0.38 o 
   0  13   8        1.28        0.79      0.48 o 
  -5   0   9        0.34        1.58      0.68 o 
  -3   0   9       47.03       36.21      1.19 o 
  -1   0   9     3664.48     4079.09     44.89 o 
   1   0   9       74.74       94.15      1.46 o 
   3   0   9        2.42        4.98      0.64 o 
   5   0   9       14.09       12.88      1.58 o 
  -6   1   9        2.32        3.16      0.90 o 
  -5   1   9      168.06      163.31      3.12 o 
  -4   1   9        4.40        5.51      0.38 o 
  -3   1   9        8.63        7.83      0.41 o 
  -2   1   9       96.44       96.73      1.21 o 
  -1   1   9      808.93      878.67      6.94 o 
   0   1   9        1.46        0.84      0.10 o 
   1   1   9      219.36      223.07      2.30 o 
   2   1   9      145.07      145.39      1.62 o 
   3   1   9      296.67      289.27      3.82 o 
   4   1   9        1.13        1.85      0.65 o 
   5   1   9        4.49        4.54      0.90 o 
  -6   2   9        0.10       -0.45      0.68 o 
  -5   2   9       19.14       15.48      1.08 o 
  -4   2   9        5.19        5.91      0.49 o 
  -3   2   9       72.45       67.07      0.95 o 
  -2   2   9      201.47      196.20      2.13 o 
  -1   2   9      337.19      349.09      3.03 o 
   0   2   9       19.71       18.47      0.31 o 
   1   2   9      116.50      116.18      1.21 o 
   2   2   9        1.99        1.96      0.26 o 
   3   2   9       38.98       42.48      1.01 o 
   4   2   9        1.19        1.56      0.46 o 
   5   2   9        1.25        2.26      0.90 o 
  -6   3   9        0.87       -0.23      0.68 o 
  -5   3   9       30.19       27.12      1.81 o 
  -4   3   9        0.70       -0.56      0.79 o 
  -3   3   9      233.78      227.59      2.50 o 
  -2   3   9      167.23      164.42      2.05 o 
  -1   3   9       29.98       29.00      0.43 o 
   0   3   9        5.28        5.25      0.20 o 
   1   3   9     1035.70     1052.28      8.39 o 
   2   3   9        8.81        9.37      0.71 o 
   3   3   9      372.66      352.97      4.35 o 
   4   3   9        0.65        1.01      0.42 o 
   5   3   9        2.94        2.71      0.80 o 
  -6   4   9        0.76        1.13      0.90 o 
  -5   4   9        0.11        0.68      0.68 o 
  -4   4   9        2.13        1.55      0.58 o 
  -3   4   9      158.56      151.96      2.39 o 
  -2   4   9      120.44      114.43      1.15 o 
  -1   4   9        1.84        1.18      0.10 o 
   0   4   9        7.22        4.73      0.20 o 
   1   4   9       61.85       68.75      0.83 o 
   2   4   9       35.37       33.87      0.65 o 
   3   4   9       35.84       38.53      1.31 o 
   4   4   9        1.27        1.11      0.42 o 
   5   4   9        0.34        1.81      1.13 o 
  -6   5   9        0.32        0.45      0.90 o 
  -5   5   9        8.55        9.72      1.36 o 
  -4   5   9        3.10        2.71      0.90 o 
  -3   5   9        9.80       13.07      1.07 o 
  -2   5   9        2.48        2.32      0.19 o 
  -1   5   9       67.46       67.18      0.77 o 
   0   5   9       27.42       28.22      0.46 o 
   1   5   9        9.17        7.66      0.26 o 
   2   5   9       59.56       60.88      1.10 o 
   3   5   9       17.69       20.10      0.86 o 
   4   5   9        1.05        1.64      1.36 o 
   5   5   9        0.16        0.45      0.90 o 
  -5   6   9       12.31       14.01      1.58 o 
  -4   6   9        0.15       -0.45      0.68 o 
  -3   6   9       66.96       67.21      1.13 o 
  -2   6   9        0.37        0.81      0.14 o 
  -1   6   9        0.04        0.44      0.31 o 
   0   6   9       17.25       19.84      0.37 o 
   1   6   9        1.58        1.30      0.15 o 
   2   6   9        8.37        8.20      0.62 o 
   3   6   9        1.94        2.40      1.13 o 
   4   6   9        0.55        0.56      0.79 o 
   5   6   9        1.35        0.68      1.13 o 
  -5   7   9        0.77        2.71      1.13 o 
  -4   7   9        6.63        4.97      0.90 o 
  -3   7   9       10.38       10.43      0.70 o 
  -2   7   9       54.61       55.44      0.88 o 
  -1   7   9        1.02        0.50      0.16 o 
   0   7   9        1.45        0.60      0.15 o 
   1   7   9        7.73        9.93      0.29 o 
   2   7   9        3.19        3.33      0.34 o 
   3   7   9      112.95      115.45      2.88 o 
   4   7   9        0.04        0.68      0.90 o 
  -5   8   9        0.03        1.13      0.90 o 
  -4   8   9        3.71        3.69      0.54 o 
  -3   8   9        6.31        6.85      0.49 o 
  -2   8   9       40.01       33.25      0.62 o 
  -1   8   9      155.77      128.65      1.44 o 
   0   8   9       97.58       84.74      1.06 o 
   1   8   9        0.47        0.47      0.16 o 
   2   8   9       10.13        9.65      0.51 o 
   3   8   9       21.82       20.80      0.85 o 
   4   8   9        0.85        1.58      0.90 o 
  -4   9   9        0.93        0.98      0.56 o 
  -3   9   9        7.83        6.82      0.49 o 
  -2   9   9       36.09       36.95      0.75 o 
  -1   9   9       44.35       38.63      0.68 o 
   0   9   9       15.75       17.20      0.48 o 
   1   9   9       22.28       20.16      0.56 o 
   2   9   9        6.39        5.94      0.42 o 
   3   9   9       10.10        9.38      0.88 o 
   4   9   9        0.61        1.15      0.71 o 
  -4  10   9        2.54        2.43      0.58 o 
  -3  10   9        5.72        6.41      0.60 o 
  -2  10   9       13.82       16.13      0.64 o 
  -1  10   9      123.47      117.38      1.93 o 
   0  10   9       36.72       35.91      0.91 o 
   1  10   9        1.89        1.11      0.35 o 
   2  10   9        8.40        8.75      0.95 o 
   3  10   9        0.24        0.38      0.46 o 
  -3  11   9        2.05        3.57      0.44 o 
  -2  11   9        0.88        0.27      0.30 o 
  -1  11   9        0.05        0.23      0.32 o 
   0  11   9        0.11        0.27      0.38 o 
   1  11   9        5.22        6.61      0.58 o 
   2  11   9       60.05       59.74      1.45 o 
   3  11   9       10.29       12.08      1.09 o 
  -2  12   9        0.85       -0.45      0.45 o 
  -1  12   9        0.29        0.11      0.34 o 
   0  12   9        7.15        8.96      0.64 o 
   1  12   9        9.34       11.50      1.02 o 
   2  12   9        0.00        0.47      0.59 o 
   0  13   9        3.45        4.37      0.54 o 
  -6   0  10        0.27       -0.23      0.68 o 
  -4   0  10        1.46        0.90      0.48 o 
  -2   0  10        3.75        2.73      0.32 o 
   0   0  10      567.25      577.41      6.60 o 
   2   0  10        0.58        0.34      0.32 o 
   4   0  10        5.90        7.01      0.80 o 
  -6   1  10        0.01        1.36      0.90 o 
  -5   1  10       28.44       28.75      2.15 o 
  -4   1  10        1.80        1.43      0.39 o 
  -3   1  10        3.24        3.02      0.34 o 
  -2   1  10      157.49      142.34      1.68 o 
  -1   1  10       60.84       59.10      0.68 o 
   0   1  10       27.70       29.75      0.42 o 
   1   1  10       96.99       97.44      1.06 o 
   2   1  10        0.18       -0.04      0.16 o 
   3   1  10       49.21       50.76      1.15 o 
   4   1  10        2.68        2.84      0.72 o 
   5   1  10        3.35        4.97      0.96 o 
  -6   2  10        2.73        4.07      1.13 o 
  -5   2  10        5.10        4.26      1.58 o 
  -4   2  10        8.46        6.92      0.56 o 
  -3   2  10        0.54        0.21      0.24 o 
  -2   2  10       86.12       75.25      1.17 o 
  -1   2  10       69.26       76.40      0.82 o 
   0   2  10       42.16       39.24      0.51 o 
   1   2  10      178.74      184.45      1.79 o 
   2   2  10        0.93        1.36      0.18 o 
   3   2  10       69.54       62.56      1.26 o 
   4   2  10        7.01        5.27      0.67 o 
   5   2  10        0.02        0.34      0.64 o 
  -6   3  10        1.87        1.58      0.90 o 
  -5   3  10       15.16       16.50      1.36 o 
  -4   3  10      170.81      175.59      3.80 o 
  -3   3  10     1109.80     1110.52      9.49 o 
  -2   3  10      229.24      213.37      2.18 o 
  -1   3  10        3.13        4.18      0.20 o 
   0   3  10       36.15       35.25      0.47 o 
   1   3  10       91.64       90.26      1.03 o 
   2   3  10        5.13        6.04      0.31 o 
   3   3  10      191.04      186.50      2.78 o 
   4   3  10        2.07        2.42      0.56 o 
   5   3  10        1.11        0.40      0.71 o 
  -6   4  10        0.02        2.03      0.90 o 
  -5   4  10        0.31        1.13      0.90 o 
  -4   4  10        2.76        1.90      0.54 o 
  -3   4  10       10.84       13.80      0.82 o 
  -2   4  10       20.83       20.76      0.44 o 
  -1   4  10      152.68      166.08      1.53 o 
   0   4  10        2.52        2.88      0.14 o 
   1   4  10      166.89      185.99      1.80 o 
   2   4  10       11.40       11.16      0.42 o 
   3   4  10        0.55        1.29      0.42 o 
   4   4  10        0.86        0.75      0.55 o 
   5   4  10        0.57        0.45      0.90 o 
  -5   5  10        0.88        2.03      0.90 o 
  -4   5  10        7.02        9.94      1.13 o 
  -3   5  10     1560.94     1587.54     21.66 o 
  -2   5  10       82.82       77.85      1.91 o 
  -1   5  10       10.92       12.73      0.53 o 
   0   5  10       20.97       21.52      0.36 o 
   1   5  10       37.50       35.27      0.49 o 
   2   5  10       34.86       32.56      0.75 o 
   3   5  10      152.30      155.38      2.74 o 
   4   5  10       20.11       21.17      1.35 o 
   5   5  10        0.09        1.13      1.13 o 
  -5   6  10        1.22        0.90      0.90 o 
  -4   6  10       33.66       32.09      2.03 o 
  -3   6  10        2.45        3.48      0.49 o 
  -2   6  10        8.36        8.24      0.32 o 
  -1   6  10       19.13       15.46      0.36 o 
   0   6  10       75.15       78.26      0.90 o 
   1   6  10       63.18       65.59      0.81 o 
   2   6  10       22.68       20.00      0.62 o 
   3   6  10       30.39       32.12      1.44 o 
   4   6  10        5.63        4.43      0.87 o 
   5   6  10        0.20       -0.23      1.13 o 
  -5   7  10       23.31       27.57      2.03 o 
  -4   7  10        0.97        1.36      0.68 o 
  -3   7  10       34.99       35.07      1.81 o 
  -2   7  10        0.27        0.34      0.16 o 
  -1   7  10       13.38       10.79      0.36 o 
   0   7  10        8.68        6.21      0.27 o 
   1   7  10       99.05      100.77      1.27 o 
   2   7  10        6.72        6.87      0.42 o 
   3   7  10       77.64       76.53      2.24 o 
   4   7  10       14.25       14.24      1.81 o 
  -5   8  10        0.01       -0.68      0.90 o 
  -4   8  10        8.15        9.42      0.75 o 
  -3   8  10        0.09        0.28      0.33 o 
  -2   8  10       15.11       17.26      0.48 o 
  -1   8  10       18.64       21.99      0.54 o 
   0   8  10       10.06        7.56      0.32 o 
   1   8  10       21.50       22.40      0.44 o 
   2   8  10        4.63        5.22      0.40 o 
   3   8  10       20.68       21.83      1.09 o 
   4   8  10        1.81        1.36      1.13 o 
  -4   9  10       32.65       36.92      1.30 o 
  -3   9  10        2.31        2.23      0.43 o 
  -2   9  10       17.79       18.35      0.56 o 
  -1   9  10        0.24       -0.14      0.26 o 
   0   9  10        9.93        8.47      0.37 o 
   1   9  10        2.22        2.08      0.36 o 
   2   9  10        3.84        3.17      0.38 o 
   3   9  10        0.36        0.88      0.58 o 
   4   9  10        0.09        1.36      1.13 o 
  -4  10  10        6.34        7.11      1.36 o 
  -3  10  10        1.25        0.92      0.42 o 
  -2  10  10        1.69        0.36      0.38 o 
  -1  10  10       29.57       27.51      0.85 o 
   0  10  10       12.18       13.62      0.63 o 
   1  10  10        9.96        8.95      0.58 o 
   2  10  10        0.88        1.00      0.49 o 
   3  10  10        3.61        4.58      0.63 o 
  -3  11  10        7.29        9.62      0.72 o 
  -2  11  10        0.01       -0.15      0.40 o 
  -1  11  10        1.16        0.79      0.34 o 
   0  11  10        0.40        0.00      0.32 o 
   1  11  10        0.07       -0.19      0.35 o 
   2  11  10        0.18        1.18      0.49 o 
  -2  12  10        2.04        3.39      0.68 o 
  -1  12  10       15.07       16.28      0.80 o 
   0  12  10        1.22        1.24      0.48 o 
   1  12  10       27.68       32.61      1.19 o 
  -5   0  11       23.19       21.92      1.58 o 
  -3   0  11        0.01        0.23      0.32 o 
  -1   0  11        0.76        0.32      0.15 o 
   1   0  11       81.39       80.23      1.70 o 
   3   0  11        0.60        0.23      0.48 o 
   5   0  11        4.19        2.49      1.13 o 
  -6   1  11        2.59        4.07      1.13 o 
  -5   1  11        0.00       -0.23      0.38 o 
  -4   1  11        0.15        0.20      0.29 o 
  -3   1  11       28.40       21.11      0.55 o 
  -2   1  11      162.03      159.79      1.91 o 
  -1   1  11      614.44      652.77      5.28 o 
   0   1  11      338.03      339.45      2.70 o 
   1   1  11       68.76       67.78      0.87 o 
   2   1  11        0.91        0.66      0.23 o 
   3   1  11        1.03        1.37      0.38 o 
   4   1  11        0.74        1.24      0.45 o 
   5   1  11        9.28        9.40      1.13 o 
  -6   2  11        1.78        1.13      0.90 o 
  -5   2  11        0.89        1.13      0.68 o 
  -4   2  11        6.06        4.31      0.49 o 
  -3   2  11       16.21       14.86      0.59 o 
  -2   2  11      186.22      192.89      2.05 o 
  -1   2  11        7.02        8.32      0.23 o 
   0   2  11       39.65       36.85      0.48 o 
   1   2  11       39.40       42.33      0.64 o 
   2   2  11      105.66      106.15      1.46 o 
   3   2  11       44.09       40.93      1.01 o 
   4   2  11       21.08       18.41      0.99 o 
   5   2  11        1.04        0.90      0.80 o 
  -6   3  11        8.19        9.72      1.36 o 
  -5   3  11        7.98        9.94      1.36 o 
  -4   3  11       31.52       31.84      1.41 o 
  -3   3  11        3.26        2.86      0.51 o 
  -2   3  11      387.58      357.25      3.48 o 
  -1   3  11       19.73       19.16      0.43 o 
   0   3  11       38.20       35.51      0.48 o 
   1   3  11       43.27       37.97      0.63 o 
   2   3  11       49.03       52.86      0.88 o 
   3   3  11       10.54       12.44      0.78 o 
   4   3  11        7.29        6.69      0.73 o 
   5   3  11        0.80        1.58      0.80 o 
  -6   4  11        2.27        0.45      0.90 o 
  -5   4  11        2.82        1.81      0.90 o 
  -4   4  11        0.66        0.90      0.68 o 
  -3   4  11        8.73        7.21      0.42 o 
  -2   4  11      756.14      735.19     10.59 o 
  -1   4  11        2.28        2.95      0.20 o 
   0   4  11       47.24       39.87      0.52 o 
   1   4  11       11.42       14.06      0.38 o 
   2   4  11        6.08        6.30      0.43 o 
   3   4  11        4.96        5.32      0.60 o 
   4   4  11       14.71       15.05      0.91 o 
   5   4  11        0.25        1.58      1.13 o 
  -5   5  11        0.87        0.90      0.68 o 
  -4   5  11       35.68       37.29      2.03 o 
  -3   5  11        0.35        0.38      0.28 o 
  -2   5  11      932.17      894.49      8.22 o 
  -1   5  11        2.98        3.19      0.20 o 
   0   5  11        0.65        0.70      0.18 o 
   1   5  11        0.62        0.61      0.16 o 
   2   5  11      101.34      104.76      1.63 o 
   3   5  11       15.64       18.21      0.95 o 
   4   5  11       17.74       19.94      1.69 o 
   5   5  11        0.01        1.36      1.13 o 
  -5   6  11        0.19       -0.45      0.68 o 
  -4   6  11        1.31        2.03      0.40 o 
  -3   6  11       10.04        9.27      0.64 o 
  -2   6  11      260.87      250.93      2.86 o 
  -1   6  11        8.41        7.48      0.29 o 
   0   6  11       10.21       12.36      0.41 o 
   1   6  11       84.33       84.83      0.96 o 
   2   6  11        3.10        3.60      0.45 o 
   3   6  11       34.19       35.60      1.60 o 
   4   6  11       28.47       33.74      2.60 o 
  -5   7  11       15.33       15.82      1.58 o 
  -4   7  11        2.45        2.20      0.40 o 
  -3   7  11       30.44       29.64      0.78 o 
  -2   7  11        0.21        0.25      0.18 o 
  -1   7  11        0.05       -0.24      0.24 o 
   0   7  11       74.40       65.90      0.80 o 
   1   7  11        1.36        1.08      0.23 o 
   2   7  11        0.54        0.37      0.27 o 
   3   7  11       26.65       27.46      1.44 o 
   4   7  11        0.42        1.36      0.80 o 
  -4   8  11        0.46        0.83      0.45 o 
  -3   8  11        0.04        0.14      0.29 o 
  -2   8  11        2.21        1.45      0.28 o 
  -1   8  11        4.36        3.55      0.26 o 
   0   8  11       10.56       11.36      0.39 o 
   1   8  11        1.49        1.21      0.25 o 
   2   8  11       12.36        9.84      0.53 o 
   3   8  11        4.95        4.33      0.52 o 
   4   8  11        3.12        3.14      0.87 o 
  -4   9  11        1.47        0.48      0.42 o 
  -3   9  11        0.00        0.11      0.29 o 
  -2   9  11        2.15        3.00      0.60 o 
  -1   9  11      111.11      100.66      1.33 o 
   0   9  11        0.26       -0.02      0.25 o 
   1   9  11        0.04       -0.07      0.27 o 
   2   9  11        0.14       -0.12      0.28 o 
   3   9  11        1.17        1.23      0.49 o 
  -3  10  11        0.47        0.23      0.30 o 
  -2  10  11        0.55       -0.18      0.38 o 
  -1  10  11        2.91        1.45      0.30 o 
   0  10  11        0.53        0.08      0.29 o 
   1  10  11        6.62        6.13      0.58 o 
   2  10  11       14.54       17.10      0.75 o 
   3  10  11        0.96        0.99      0.50 o 
  -3  11  11        2.14        2.19      0.44 o 
  -2  11  11        0.51        0.00      0.40 o 
  -1  11  11        0.83       -0.32      0.32 o 
   0  11  11       12.88       12.90      0.80 o 
   1  11  11        0.69        0.62      0.42 o 
   2  11  11        0.79        1.64      0.44 o 
  -2  12  11       18.30       24.27      1.13 o 
  -1  12  11        1.66        1.55      0.79 o 
   0  12  11        1.26        1.24      0.79 o 
   1  12  11        9.92       11.20      0.80 o 
  -4   0  12      708.55      634.33     18.94 o 
  -2   0  12        9.01       12.35      0.52 o 
   0   0  12      240.56      252.41      2.79 o 
   2   0  12      104.37      100.17      4.41 o 
   4   0  12        9.55        7.86      0.87 o 
  -6   1  12        5.13        8.36      1.36 o 
  -5   1  12        0.48        0.56      0.48 o 
  -4   1  12        0.00        1.56      0.42 o 
  -3   1  12        0.00       -0.17      0.17 o 
  -2   1  12       97.40       82.24      0.92 o 
  -1   1  12       19.64       17.47      0.35 o 
   0   1  12      539.36      553.65      4.23 o 
   1   1  12       37.28       34.14      0.67 o 
   2   1  12       26.44       29.72      0.68 o 
   3   1  12        2.68        1.75      0.38 o 
   4   1  12        1.71        1.55      0.47 o 
   5   1  12        0.07        0.75      0.71 o 
  -6   2  12        0.43        0.45      0.90 o 
  -5   2  12        7.06        6.33      1.13 o 
  -4   2  12      127.94      115.84      2.36 o 
  -3   2  12       50.07       53.72      0.94 o 
  -2   2  12       24.18       20.54      1.05 o 
  -1   2  12       60.26       60.74      0.74 o 
   0   2  12        8.35        8.59      0.28 o 
   1   2  12       18.67       21.68      0.48 o 
   2   2  12      147.02      146.44      1.77 o 
   3   2  12       15.89       14.13      0.68 o 
   4   2  12       53.22       43.86      1.48 o 
   5   2  12        0.59        0.45      0.80 o 
  -6   3  12       20.04       23.73      2.03 o 
  -5   3  12        2.57        3.16      0.90 o 
  -4   3  12       26.84       23.87      1.47 o 
  -3   3  12        4.75        4.33      0.51 o 
  -2   3  12        5.02        5.74      0.27 o 
  -1   3  12        4.10        4.82      0.20 o 
   0   3  12       53.04       50.55      0.62 o 
   1   3  12        0.67        0.66      0.19 o 
   2   3  12       47.90       41.58      0.81 o 
   3   3  12        3.75        3.58      0.56 o 
   4   3  12        2.68        4.49      0.69 o 
   5   3  12        0.18       -0.08      0.71 o 
  -5   4  12        2.10        1.81      0.90 o 
  -4   4  12       11.12       10.62      1.13 o 
  -3   4  12       32.95       28.14      1.89 o 
  -2   4  12       18.15       18.15      0.50 o 
  -1   4  12       61.59       57.42      0.75 o 
   0   4  12        4.89        4.56      0.21 o 
   1   4  12        0.00        0.19      0.16 o 
   2   4  12       19.63       18.39      0.61 o 
   3   4  12        3.12        2.26      0.52 o 
   4   4  12        4.76        2.85      0.60 o 
   5   4  12        0.66        1.13      1.36 o 
  -5   5  12        0.25       -0.68      0.68 o 
  -4   5  12       32.71       34.12      2.03 o 
  -3   5  12       38.47       38.06      1.04 o 
  -2   5  12      280.31      268.14      2.79 o 
  -1   5  12        4.87        4.26      0.29 o 
   0   5  12        0.98        1.15      0.13 o 
   1   5  12        1.94        1.11      0.25 o 
   2   5  12        0.05       -0.27      0.27 o 
   3   5  12       15.08       13.96      1.53 o 
   4   5  12        4.26        4.30      0.96 o 
  -5   6  12        1.62        1.81      0.90 o 
  -4   6  12       30.46       32.37      1.13 o 
  -3   6  12        0.08       -0.17      0.34 o 
  -2   6  12        7.70        8.21      0.38 o 
  -1   6  12       44.73       42.30      0.65 o 
   0   6  12        0.12        0.36      0.13 o 
   1   6  12       11.68       10.22      0.42 o 
   2   6  12        1.52        1.81      0.46 o 
   3   6  12        1.10       -0.10      0.68 o 
   4   6  12       30.26       31.91      1.67 o 
  -5   7  12        0.56        1.36      0.90 o 
  -4   7  12       17.12       20.27      0.92 o 
  -3   7  12        6.30        6.64      0.49 o 
  -2   7  12       85.52       81.35      1.25 o 
  -1   7  12       13.50       14.69      0.43 o 
   0   7  12       16.39       10.77      0.31 o 
   1   7  12       54.92       52.21      0.89 o 
   2   7  12        1.87        1.20      0.32 o 
   3   7  12        0.98        0.88      0.71 o 
   4   7  12        5.65        6.01      0.96 o 
  -4   8  12       25.08       28.79      1.13 o 
  -3   8  12       21.03       19.29      1.24 o 
  -2   8  12        7.79        5.87      0.33 o 
  -1   8  12       33.73       36.11      0.98 o 
   0   8  12       15.45       12.71      0.36 o 
   1   8  12        2.25        1.99      0.31 o 
   2   8  12        0.41        0.01      0.28 o 
   3   8  12        0.08        0.11      0.61 o 
   4   8  12        2.83        3.28      0.96 o 
  -4   9  12        0.90        2.01      1.36 o 
  -3   9  12        8.84        9.29      1.92 o 
  -2   9  12        0.02        0.05      0.38 o 
  -1   9  12        0.14       -0.02      0.25 o 
   0   9  12       72.36       66.00      1.06 o 
   1   9  12       21.36       20.29      0.70 o 
   2   9  12        1.28        1.15      0.40 o 
   3   9  12        2.05        2.26      0.49 o 
  -3  10  12        0.07        0.30      0.40 o 
  -2  10  12        2.12        1.78      0.40 o 
  -1  10  12        2.95        2.84      0.51 o 
   0  10  12        0.03        0.16      0.26 o 
   1  10  12        1.70        1.13      0.48 o 
   2  10  12        2.86        3.78      0.45 o 
  -3  11  12        0.93        0.90      0.90 o 
  -2  11  12        9.96       10.39      0.75 o 
  -1  11  12        1.99        2.51      0.90 o 
   0  11  12       12.16       13.92      0.65 o 
   1  11  12        6.15        6.21      0.58 o 
   2  11  12        9.02       10.17      0.71 o 
  -1  12  12        5.57        7.46      0.90 o 
   0  12  12        1.46        1.36      0.48 o 
  -5   0  13        0.78        0.68      0.68 o 
  -3   0  13        7.06       10.54      0.52 o 
  -1   0  13        1.00        1.25      0.24 o 
   1   0  13        2.69        1.82      0.33 o 
   3   0  13        2.34        2.75      0.64 o 
   5   0  13        0.00        0.00      0.90 o 
  -6   1  13        5.62        8.13      1.13 o 
  -5   1  13        0.63       -0.34      0.48 o 
  -4   1  13        2.30        1.58      0.42 o 
  -3   1  13        4.06        1.56      0.27 o 
  -2   1  13        7.06        5.05      0.39 o 
  -1   1  13        1.25        0.18      0.12 o 
   0   1  13       38.11       39.73      0.53 o 
   1   1  13       35.76       37.86      0.64 o 
   2   1  13       29.90       30.02      0.69 o 
   3   1  13        0.02        0.00      0.34 o 
   4   1  13        5.85        5.75      0.61 o 
   5   1  13        0.78        1.24      0.80 o 
  -6   2  13        0.96        1.81      0.90 o 
  -5   2  13        0.18        0.00      0.68 o 
  -4   2  13       10.42        9.66      0.69 o 
  -3   2  13      140.65      129.46      1.71 o 
  -2   2  13      129.56      127.51      1.31 o 
  -1   2  13      218.32      208.50      1.93 o 
   0   2  13      118.59      118.37      1.13 o 
   1   2  13        1.51        1.81      0.22 o 
   2   2  13       42.61       47.23      0.91 o 
   3   2  13        4.77        4.90      0.50 o 
   4   2  13       15.10       15.49      0.99 o 
   5   2  13        0.10       -0.64      0.64 o 
  -5   3  13        7.94       11.07      1.36 o 
  -4   3  13        1.69        1.81      0.90 o 
  -3   3  13       12.16       11.81      0.51 o 
  -2   3  13        0.14        0.45      0.23 o 
  -1   3  13      183.20      169.67      1.57 o 
   0   3  13      101.19      102.71      1.04 o 
   1   3  13       12.31       11.87      0.41 o 
   2   3  13       33.00       35.02      0.77 o 
   3   3  13        3.57        3.37      0.56 o 
   4   3  13        4.30        4.69      0.73 o 
   5   3  13        2.01        2.18      0.87 o 
  -5   4  13        1.53        2.03      0.90 o 
  -4   4  13       13.26       10.85      1.13 o 
  -3   4  13      159.41      155.55      2.55 o 
  -2   4  13     2009.73     1980.40     19.84 o 
  -1   4  13      187.75      175.57      1.54 o 
   0   4  13       15.18       15.61      0.33 o 
   1   4  13        0.84        0.62      0.20 o 
   2   4  13        1.17        1.71      0.31 o 
   3   4  13       18.06       17.30      1.09 o 
   4   4  13       93.50       97.17      2.26 o 
  -5   5  13        9.34       11.07      1.58 o 
  -4   5  13        0.61        0.05      0.79 o 
  -3   5  13       23.14       20.17      0.78 o 
  -2   5  13        2.72        4.17      0.44 o 
  -1   5  13        3.97        4.37      0.32 o 
   0   5  13       35.76       34.11      0.51 o 
   1   5  13        2.65        3.14      0.28 o 
   2   5  13        7.06        7.69      0.47 o 
   3   5  13        3.05        2.94      0.60 o 
   4   5  13        1.99        5.65      0.96 o 
  -5   6  13        0.00       -0.23      0.90 o 
  -4   6  13        2.63        3.11      0.54 o 
  -3   6  13        0.12       -0.14      0.45 o 
  -2   6  13      535.79      522.40      7.33 o 
  -1   6  13       18.41       20.37      0.47 o 
   0   6  13       10.55        9.46      0.28 o 
   1   6  13        1.61        1.30      0.31 o 
   2   6  13       11.66       10.83      0.57 o 
   3   6  13        0.40       -0.07      0.46 o 
   4   6  13       38.96       42.88      4.29 o 
  -5   7  13        7.42        8.36      1.58 o 
  -4   7  13        0.00       -0.23      0.40 o 
  -3   7  13       16.07       16.26      0.68 o 
  -2   7  13       11.04       11.18      0.65 o 
  -1   7  13        1.88        2.64      0.35 o 
   0   7  13        2.52        0.94      0.15 o 
   1   7  13        0.02        0.11      0.23 o 
   2   7  13       17.11       16.99      0.95 o 
   3   7  13        1.48        1.03      0.71 o 
   4   7  13        7.09        7.24      1.12 o 
  -4   8  13        5.12        6.36      0.61 o 
  -3   8  13       12.24       15.88      0.78 o 
  -2   8  13        0.59        0.00      0.26 o 
  -1   8  13        7.22        8.88      0.57 o 
   0   8  13       32.43       27.70      0.69 o 
   1   8  13       13.06       11.47      0.45 o 
   2   8  13       11.82       11.83      0.63 o 
   3   8  13        2.16        2.10      0.52 o 
  -4   9  13        8.93        7.98      0.75 o 
  -3   9  13        8.73       11.20      0.75 o 
  -2   9  13        0.22       -0.03      0.33 o 
  -1   9  13       28.28       26.75      0.61 o 
   0   9  13        3.56        3.34      0.29 o 
   1   9  13        3.82        4.29      0.40 o 
   2   9  13        1.93        1.37      0.38 o 
   3   9  13        1.42        2.74      0.54 o 
  -3  10  13        6.82        6.08      0.61 o 
  -2  10  13        1.20        1.28      0.56 o 
  -1  10  13       13.24       11.28      0.53 o 
   0  10  13        0.61        1.77      0.31 o 
   1  10  13        0.39        0.35      0.35 o 
   2  10  13        0.58        0.32      0.40 o 
  -2  11  13        0.89        0.75      0.45 o 
  -1  11  13        0.04        0.18      0.38 o 
   0  11  13       27.72       28.01      0.82 o 
   1  11  13        2.56        2.95      0.49 o 
  -4   0  14       15.77       12.20      1.13 o 
  -2   0  14        9.76        7.08      0.82 o 
   0   0  14      316.51      327.37      3.57 o 
   2   0  14        1.77        2.23      0.56 o 
   4   0  14        1.67        2.41      0.71 o 
  -5   1  14        0.00       -0.48      0.48 o 
  -4   1  14       42.15       34.64      1.19 o 
  -3   1  14        0.46        0.74      0.22 o 
  -2   1  14       14.15       12.27      0.27 o 
  -1   1  14        0.98        1.18      0.18 o 
   0   1  14        0.00       -0.07      0.12 o 
   1   1  14        0.39        0.00      0.18 o 
   2   1  14       16.46       18.40      0.57 o 
   3   1  14        9.13        7.73      0.63 o 
   4   1  14        0.00       -0.18      0.46 o 
   5   1  14        0.34       -0.03      1.24 o 
  -5   2  14        0.89        1.36      0.90 o 
  -4   2  14        5.31        7.03      0.91 o 
  -3   2  14      114.64      110.25      1.56 o 
  -2   2  14      124.51      114.95      1.13 o 
  -1   2  14       34.83       31.49      0.54 o 
   0   2  14       54.23       56.08      0.68 o 
   1   2  14       86.83       84.61      1.10 o 
   2   2  14       12.92       13.35      0.52 o 
   3   2  14        4.69        3.87      0.47 o 
   4   2  14        0.77        0.90      0.52 o 
  -5   3  14        7.12        8.13      1.36 o 
  -4   3  14       14.26       10.85      1.13 o 
  -3   3  14        7.21        6.88      0.45 o 
  -2   3  14        0.93        0.76      0.66 o 
  -1   3  14      295.28      294.57      2.37 o 
   0   3  14        1.69        0.99      0.13 o 
   1   3  14        0.58        0.72      0.22 o 
   2   3  14        9.02        9.33      0.42 o 
   3   3  14        5.82        4.72      0.60 o 
   4   3  14        8.75        7.90      0.86 o 
  -5   4  14       33.67       34.58      2.26 o 
  -4   4  14       15.65       18.98      0.92 o 
  -3   4  14        4.27        4.62      0.40 o 
  -2   4  14       16.20       15.57      0.61 o 
  -1   4  14      347.00      336.44      2.69 o 
   0   4  14        2.32        2.03      0.17 o 
   1   4  14        0.75        1.03      0.22 o 
   2   4  14        1.13        0.90      0.31 o 
   3   4  14       15.98       17.43      0.99 o 
   4   4  14        0.34        0.90      0.65 o 
  -5   5  14        3.81        4.52      1.13 o 
  -4   5  14        1.90        2.89      0.40 o 
  -3   5  14        0.00        0.45      0.56 o 
  -2   5  14        5.91        5.95      0.37 o 
  -1   5  14      317.71      317.28      2.55 o 
   0   5  14        0.08        0.01      0.13 o 
   1   5  14        5.49        5.20      0.35 o 
   2   5  14        1.61        0.94      0.31 o 
   3   5  14        0.18       -0.20      0.46 o 
   4   5  14        2.69        4.30      0.96 o 
  -5   6  14       10.41       10.62      1.58 o 
  -4   6  14        3.78        4.14      0.58 o 
  -3   6  14       12.14       11.37      0.75 o 
  -2   6  14       26.77       24.94      0.66 o 
  -1   6  14       68.41       71.71      0.85 o 
   0   6  14        0.17        0.09      0.13 o 
   1   6  14       22.60       20.52      0.60 o 
   2   6  14        1.81        1.85      0.39 o 
   3   6  14        1.85        1.95      0.56 o 
   4   6  14        1.86        3.05      0.96 o 
  -4   7  14        5.51        5.49      0.58 o 
  -3   7  14        0.11        0.00      0.35 o 
  -2   7  14        0.03       -0.02      0.23 o 
  -1   7  14        2.84        2.15      0.26 o 
   0   7  14        0.37        0.03      0.19 o 
   1   7  14        0.61        0.89      0.23 o 
   2   7  14        7.32        5.54      0.50 o 
   3   7  14        4.99        2.15      0.80 o 
  -4   8  14       27.59       26.20      1.13 o 
  -3   8  14       14.54       15.78      0.68 o 
  -2   8  14        0.79        0.23      0.36 o 
  -1   8  14        4.78        5.22      0.34 o 
   0   8  14       22.52       20.09      0.53 o 
   1   8  14       14.59       12.05      0.54 o 
   2   8  14        1.12        1.26      0.38 o 
   3   8  14        0.08       -0.11      0.37 o 
  -3   9  14        4.29        4.59      0.58 o 
  -2   9  14        0.23       -0.02      0.43 o 
  -1   9  14        0.06        0.38      0.23 o 
   0   9  14        0.17       -0.14      0.24 o 
   1   9  14        0.00       -0.23      0.30 o 
   2   9  14        9.54        9.68      0.58 o 
   3   9  14        0.38        0.86      0.52 o 
  -3  10  14       13.09       14.58      0.92 o 
  -2  10  14        0.02       -0.15      0.40 o 
  -1  10  14        0.05       -0.29      0.29 o 
   0  10  14       14.95       12.88      0.55 o 
   1  10  14        5.07        7.12      0.58 o 
   2  10  14        0.07       -0.05      0.38 o 
  -2  11  14        0.01       -0.23      0.40 o 
  -1  11  14        7.89        9.66      0.87 o 
   0  11  14        0.80        0.56      0.32 o 
   1  11  14        0.01       -0.25      0.42 o 
  -5   0  15        0.51        1.13      0.90 o 
  -3   0  15        6.90       12.55      1.31 o 
  -1   0  15      131.74      128.39      1.88 o 
   1   0  15       47.97       44.35      1.09 o 
   3   0  15        6.24        5.11      0.80 o 
  -5   1  15        6.59        6.58      0.80 o 
  -4   1  15        0.56        0.98      0.39 o 
  -3   1  15      473.57      402.52      3.83 o 
  -2   1  15       23.54       23.66      0.47 o 
  -1   1  15       69.06       66.92      0.84 o 
   0   1  15        0.29        0.16      0.12 o 
   1   1  15        4.55        3.38      0.28 o 
   2   1  15        5.07        6.36      0.42 o 
   3   1  15       32.92       33.27      1.03 o 
   4   1  15        0.02       -0.15      0.52 o 
  -5   2  15        8.99       10.39      1.36 o 
  -4   2  15       14.97       15.65      0.71 o 
  -3   2  15        6.83        5.24      0.39 o 
  -2   2  15        1.48        0.57      0.22 o 
  -1   2  15       25.40       23.88      0.49 o 
   0   2  15       31.29       31.61      0.45 o 
   1   2  15       97.59       88.75      1.15 o 
   2   2  15        6.56        4.98      0.39 o 
   3   2  15       16.65       15.20      0.78 o 
   4   2  15        0.20       -0.52      0.52 o 
  -5   3  15        2.74        3.62      1.13 o 
  -4   3  15       13.30       13.57      1.24 o 
  -3   3  15       15.77       13.35      0.58 o 
  -2   3  15        0.01       -0.12      0.12 o 
  -1   3  15      309.13      301.01      2.45 o 
   0   3  15       10.05        9.72      0.28 o 
   1   3  15        1.63        1.76      0.23 o 
   2   3  15        2.48        3.22      0.37 o 
   3   3  15        2.63        2.44      0.56 o 
   4   3  15        4.43        4.25      0.73 o 
  -5   4  15       11.98       11.98      1.58 o 
  -4   4  15        0.00        0.05      0.38 o 
  -3   4  15        2.32        2.44      0.68 o 
  -2   4  15       41.28       38.61      0.75 o 
  -1   4  15        4.33        4.26      0.24 o 
   0   4  15        0.01       -0.02      0.13 o 
   1   4  15        8.59        9.66      0.41 o 
   2   4  15        1.62        1.90      0.49 o 
   3   4  15        1.87        2.09      0.60 o 
   4   4  15        3.22        4.06      0.73 o 
  -5   5  15        6.51        8.36      1.36 o 
  -4   5  15        9.27       10.52      0.75 o 
  -3   5  15       42.29       41.67      1.30 o 
  -2   5  15       62.39       59.82      1.08 o 
  -1   5  15        6.12        8.61      0.34 o 
   0   5  15       29.96       29.86      0.48 o 
   1   5  15        0.25       -0.08      0.25 o 
   2   5  15        0.05       -0.27      0.27 o 
   3   5  15        0.73       -0.15      0.52 o 
   4   5  15        6.51        7.54      1.19 o 
  -5   6  15        0.38        0.68      1.13 o 
  -4   6  15        1.92        2.02      0.90 o 
  -3   6  15       55.61       56.52      1.50 o 
  -2   6  15       15.25       14.35      0.59 o 
  -1   6  15      263.34      252.70      2.25 o 
   0   6  15        2.59        2.21      0.27 o 
   1   6  15       14.75       14.76      0.82 o 
   2   6  15        9.62        8.45      0.57 o 
   3   6  15        3.04        1.36      0.60 o 
   4   6  15        1.49        1.92      0.96 o 
  -4   7  15        1.19        1.92      0.58 o 
  -3   7  15        0.57        1.06      0.35 o 
  -2   7  15        5.00        5.80      0.41 o 
  -1   7  15       40.79       37.81      0.65 o 
   0   7  15       16.05       16.22      0.49 o 
   1   7  15        3.54        3.01      0.36 o 
   2   7  15        3.32        4.14      0.45 o 
   3   7  15        0.12        0.40      0.71 o 
  -4   8  15        0.09       -0.38      0.56 o 
  -3   8  15       21.00       26.16      0.96 o 
  -2   8  15       14.94       16.76      0.55 o 
  -1   8  15        7.47        7.84      0.35 o 
   0   8  15        4.70        3.05      0.30 o 
   1   8  15        9.81        7.57      0.60 o 
   2   8  15       11.11        9.52      0.54 o 
   3   8  15        1.26        1.70      0.52 o 
  -3   9  15       38.25       46.72      1.50 o 
  -2   9  15        2.26        2.69      0.54 o 
  -1   9  15        0.64        0.54      0.24 o 
   0   9  15        2.05        1.78      0.29 o 
   1   9  15        0.03        0.03      0.35 o 
   2   9  15        0.03       -0.32      0.32 o 
  -2  10  15        1.21        0.08      0.56 o 
  -1  10  15        2.31        3.10      0.40 o 
   0  10  15        7.51        8.78      0.44 o 
   1  10  15        5.64        5.41      1.01 o 
  -1  11  15       20.83       26.53      0.92 o 
   0  11  15        6.80        9.93      0.71 o 
  -4   0  16        2.20        1.58      0.68 o 
  -2   0  16        6.96        3.55      0.29 o 
   0   0  16        0.34        0.09      0.17 o 
   2   0  16        0.08        0.19      0.33 o 
   4   0  16        0.49        0.00      1.02 o 
  -5   1  16        0.87       -0.68      0.68 o 
  -4   1  16        0.23        0.32      0.33 o 
  -3   1  16       30.52       26.28      0.60 o 
  -2   1  16      104.29      105.81      1.10 o 
  -1   1  16       46.03       44.78      0.65 o 
   0   1  16        1.94        1.81      0.23 o 
   1   1  16       27.06       26.07      0.63 o 
   2   1  16        0.00        0.17      0.30 o 
   3   1  16        1.11        1.39      0.47 o 
   4   1  16        0.01       -0.10      0.56 o 
  -5   2  16       18.96       23.73      2.03 o 
  -4   2  16        1.27        1.85      0.35 o 
  -3   2  16        1.66        1.43      0.46 o 
  -2   2  16       15.98       15.38      0.44 o 
  -1   2  16       11.99       11.22      0.40 o 
   0   2  16       36.95       38.55      0.54 o 
   1   2  16       35.07       32.53      0.71 o 
   2   2  16        5.26        6.36      0.40 o 
   3   2  16        9.86        8.58      0.73 o 
   4   2  16        0.33        0.00      0.52 o 
  -5   3  16        7.71       10.17      1.58 o 
  -4   3  16        0.02       -0.14      0.38 o 
  -3   3  16        2.34        2.46      0.47 o 
  -2   3  16       84.89       81.53      1.05 o 
  -1   3  16      469.75      461.63      3.71 o 
   0   3  16      108.85      109.32      1.08 o 
   1   3  16        7.36        8.67      0.41 o 
   2   3  16        0.00       -0.39      0.39 o 
   3   3  16        0.01       -0.38      0.46 o 
   4   3  16        2.60        3.12      0.69 o 
  -5   4  16       43.51       56.50      2.94 o 
  -4   4  16        0.52        0.98      0.40 o 
  -3   4  16       10.58       10.13      0.90 o 
  -2   4  16        1.01        0.42      0.23 o 
  -1   4  16       14.63       16.23      0.41 o 
   0   4  16       12.42       15.05      0.36 o 
   1   4  16       40.54       39.50      0.75 o 
   2   4  16        1.10        1.49      0.34 o 
   3   4  16        0.05       -0.42      0.42 o 
   4   4  16        1.28        1.51      0.65 o 
  -5   5  16       10.16       11.98      1.58 o 
  -4   5  16        0.14        0.45      0.79 o 
  -3   5  16       20.61       21.63      1.02 o 
  -2   5  16       32.16       30.38      0.73 o 
  -1   5  16      534.89      529.46      4.22 o 
   0   5  16        1.98        2.15      0.30 o 
   1   5  16        0.49        0.32      0.26 o 
   2   5  16        0.31       -0.09      0.31 o 
   3   5  16        0.00       -0.45      0.46 o 
   4   5  16        0.79       -0.64      0.64 o 
  -4   6  16       11.55       11.75      0.78 o 
  -3   6  16        1.83        1.41      1.02 o 
  -2   6  16        4.10        2.98      0.29 o 
  -1   6  16       11.34       11.26      0.38 o 
   0   6  16        0.01        0.18      0.22 o 
   1   6  16        7.97        7.16      0.49 o 
   2   6  16        1.62        1.50      0.47 o 
   3   6  16        1.91        1.29      0.60 o 
  -4   7  16        2.59        2.19      0.58 o 
  -3   7  16       13.16       10.57      0.66 o 
  -2   7  16       19.24       20.39      0.66 o 
  -1   7  16       83.83       85.73      1.10 o 
   0   7  16        2.73        2.92      0.28 o 
   1   7  16       19.88       20.36      0.71 o 
   2   7  16        4.20        3.59      0.39 o 
   3   7  16        0.97        0.70      0.71 o 
  -3   8  16       10.01       10.85      0.66 o 
  -2   8  16        6.49        8.18      0.46 o 
  -1   8  16        8.86        7.51      0.35 o 
   0   8  16       11.94       12.58      0.51 o 
   1   8  16        1.48        1.15      0.39 o 
   2   8  16        0.00       -0.31      0.31 o 
  -3   9  16        1.19        1.58      0.58 o 
  -2   9  16        0.87        1.37      0.86 o 
  -1   9  16        0.46        0.03      0.20 o 
   0   9  16       10.57       10.62      0.50 o 
   1   9  16        1.19        0.42      0.52 o 
   2   9  16        0.67        0.81      0.40 o 
  -2  10  16        1.86        2.61      0.58 o 
  -1  10  16        0.33        0.65      0.32 o 
   0  10  16        1.17        0.60      0.42 o 
   1  10  16        6.19        6.21      0.66 o 
  -5   0  17       25.72       27.34      2.03 o 
  -3   0  17       91.02       72.46      2.10 o 
  -1   0  17       27.74       27.68      0.76 o 
   1   0  17        0.09       -0.28      0.29 o 
   3   0  17       21.40       23.91      1.35 o 
  -5   1  17        5.14        4.52      1.13 o 
  -4   1  17        6.13        5.34      0.40 o 
  -3   1  17        6.72        5.13      0.45 o 
  -2   1  17       97.82       93.85      1.03 o 
  -1   1  17       60.83       57.78      1.07 o 
   0   1  17       54.13       54.73      0.66 o 
   1   1  17       21.32       20.33      0.56 o 
   2   1  17        5.58        5.10      0.40 o 
   3   1  17        0.30       -0.11      0.38 o 
   4   1  17        1.05        0.03      0.60 o 
  -5   2  17        2.97        2.49      1.13 o 
  -4   2  17        0.00       -0.27      0.27 o 
  -3   2  17        5.26        4.39      0.36 o 
  -2   2  17       12.12       10.07      0.36 o 
  -1   2  17        3.93        3.73      0.31 o 
   0   2  17       12.44       14.08      0.45 o 
   1   2  17        0.06       -0.08      0.23 o 
   2   2  17        0.01        0.30      0.28 o 
   3   2  17        3.72        3.88      0.69 o 
   4   2  17        0.98       -0.30      0.60 o 
  -5   3  17       13.69       15.59      1.81 o 
  -4   3  17       12.65       15.71      0.78 o 
  -3   3  17        7.42        8.69      0.40 o 
  -2   3  17       25.69       27.32      0.61 o 
  -1   3  17      198.49      192.59      1.81 o 
   0   3  17       63.43       61.46      0.73 o 
   1   3  17        9.23       10.41      0.44 o 
   2   3  17        4.01        3.73      0.55 o 
   3   3  17        1.95        1.43      0.60 o 
   4   3  17        1.69        2.33      0.78 o 
  -5   4  17        0.45        0.68      1.13 o 
  -4   4  17       20.78       26.95      1.13 o 
  -3   4  17        0.17       -0.09      0.38 o 
  -2   4  17        3.24        2.65      0.32 o 
  -1   4  17        0.07       -0.09      0.22 o 
   0   4  17      155.37      155.33      1.66 o 
   1   4  17        0.74        0.22      0.32 o 
   2   4  17        0.91        0.31      0.32 o 
   3   4  17        0.00       -0.46      0.46 o 
  -4   5  17       44.89       49.59      1.50 o 
  -3   5  17       16.52       17.31      1.69 o 
  -2   5  17        5.07        4.38      0.30 o 
  -1   5  17        5.81        6.30      0.29 o 
   0   5  17        9.39        9.08      0.35 o 
   1   5  17        0.68        0.81      0.28 o 
   2   5  17        3.10        3.69      0.47 o 
   3   5  17        0.44       -0.16      0.56 o 
  -4   6  17        3.36        3.70      0.79 o 
  -3   6  17        0.01       -0.47      0.47 o 
  -2   6  17        0.09       -0.23      0.23 o 
  -1   6  17       17.05       18.67      0.46 o 
   0   6  17       13.40       13.51      0.44 o 
   1   6  17        0.17        0.08      0.38 o 
   2   6  17        0.02       -0.32      0.32 o 
   3   6  17        0.22        0.33      0.60 o 
  -4   7  17        0.07       -0.16      0.90 o 
  -3   7  17        8.57        8.39      0.66 o 
  -2   7  17       32.55       36.90      0.79 o 
  -1   7  17       44.63       43.42      0.79 o 
   0   7  17       32.27       34.57      0.68 o 
   1   7  17        6.77        6.58      0.48 o 
   2   7  17        7.90        7.33      0.50 o 
   3   7  17        0.06        0.45      0.80 o 
  -3   8  17       23.33       24.75      1.89 o 
  -2   8  17        6.71        8.41      0.66 o 
  -1   8  17        0.02       -0.21      0.21 o 
   0   8  17        0.44        0.11      0.29 o 
   1   8  17        0.01       -0.17      0.29 o 
   2   8  17        0.18        0.17      0.40 o 
  -2   9  17        0.43        0.68      0.37 o 
  -1   9  17        0.04       -0.03      0.24 o 
   0   9  17        0.45        0.21      0.42 o 
   1   9  17        2.30        1.49      1.04 o 
  -1  10  17        0.46        0.21      0.49 o 
   0  10  17        1.14        1.37      0.64 o 
  -4   0  18        8.35        9.53      0.71 o 
  -2   0  18      234.37      208.48      2.84 o 
   0   0  18       31.08       31.63      0.76 o 
   2   0  18        0.18        0.24      0.35 o 
   4   0  18        8.26        9.26      1.58 o 
  -5   1  18        1.32        1.58      1.13 o 
  -4   1  18        0.54       -0.05      0.27 o 
  -3   1  18        8.06        8.64      0.39 o 
  -2   1  18        2.51        1.59      0.20 o 
  -1   1  18        0.03       -0.13      0.13 o 
   0   1  18        1.20        0.64      0.14 o 
   1   1  18       12.87       12.99      0.56 o 
   2   1  18        8.19        6.75      0.42 o 
   3   1  18        0.88        0.90      0.45 o 
   4   1  18        3.52        3.23      0.73 o 
  -5   2  18        0.18        0.23      0.90 o 
  -4   2  18        9.32        7.75      0.41 o 
  -3   2  18        3.77        2.97      0.29 o 
  -2   2  18       75.92       67.64      0.88 o 
  -1   2  18        0.14       -0.15      0.15 o 
   0   2  18      201.23      205.52      1.79 o 
   1   2  18        0.03        0.14      0.22 o 
   2   2  18        0.87        0.54      0.31 o 
   3   2  18        0.07       -0.52      0.52 o 
  -5   3  18        0.41       -0.68      0.90 o 
  -4   3  18        0.02       -0.30      0.30 o 
  -3   3  18        2.62        2.21      0.33 o 
  -2   3  18       11.09       10.56      0.38 o 
  -1   3  18        4.96        4.97      0.27 o 
   0   3  18        6.49        5.90      0.30 o 
   1   3  18        6.93        6.23      0.41 o 
   2   3  18       16.97       16.13      0.75 o 
   3   3  18        0.04       -0.52      0.52 o 
  -4   4  18       13.90       13.15      0.90 o 
  -3   4  18       34.64       35.85      0.94 o 
  -2   4  18       21.78       19.81      0.50 o 
  -1   4  18       13.45       12.66      0.45 o 
   0   4  18       44.60       45.71      0.73 o 
   1   4  18        3.09        3.40      0.36 o 
   2   4  18        0.02       -0.32      0.32 o 
   3   4  18        0.12       -0.38      0.52 o 
  -4   5  18        3.88        3.00      0.58 o 
  -3   5  18        0.77        1.76      0.35 o 
  -2   5  18       11.86       13.06      0.47 o 
  -1   5  18        7.30        7.22      0.33 o 
   0   5  18       39.74       38.12      0.71 o 
   1   5  18        0.65        0.16      0.27 o 
   2   5  18        1.50        1.06      0.41 o 
   3   5  18        0.27        0.00      0.52 o 
  -4   6  18        3.48        2.34      0.58 o 
  -3   6  18        1.57        1.41      0.37 o 
  -2   6  18        0.07       -0.23      0.24 o 
  -1   6  18       10.25        9.12      0.34 o 
   0   6  18       43.40       46.78      0.81 o 
   1   6  18        6.27        5.76      0.46 o 
   2   6  18        1.15        0.60      0.36 o 
   3   6  18        0.00       -0.47      0.60 o 
  -3   7  18        0.00       -0.35      0.35 o 
  -2   7  18       32.56       38.83      0.79 o 
  -1   7  18        0.68        0.55      0.21 o 
   0   7  18       34.82       35.33      0.75 o 
   1   7  18        3.61        3.80      0.42 o 
   2   7  18        3.90        3.48      0.42 o 
  -3   8  18        0.92        1.22      0.49 o 
  -2   8  18       17.83       24.12      1.40 o 
  -1   8  18        0.44        0.44      0.23 o 
   0   8  18        2.78        2.02      0.53 o 
   1   8  18        0.20        0.64      0.35 o 
   2   8  18        0.02       -0.01      0.41 o 
  -2   9  18       27.58       36.40      0.98 o 
  -1   9  18        1.48        1.27      0.32 o 
   0   9  18        4.80        5.51      0.55 o 
   1   9  18        0.43        0.89      0.44 o 
  -5   0  19       12.61       14.01      1.58 o 
  -3   0  19        2.31        1.25      0.45 o 
  -1   0  19       91.70       94.19      1.61 o 
   1   0  19        0.07       -0.08      0.39 o 
   3   0  19        0.12        0.00      0.68 o 
  -4   1  19        1.53        1.71      0.29 o 
  -3   1  19        0.93        1.93      0.28 o 
  -2   1  19        3.23        2.73      0.21 o 
  -1   1  19       17.66       17.15      0.46 o 
   0   1  19        8.73        9.09      0.37 o 
   1   1  19       11.29       12.39      0.51 o 
   2   1  19        1.06        0.76      0.28 o 
   3   1  19        0.23        0.66      0.60 o 
  -4   2  19        0.03        0.32      0.30 o 
  -3   2  19        1.40        1.85      0.28 o 
  -2   2  19       53.38       48.26      0.79 o 
  -1   2  19       27.21       26.77      0.53 o 
   0   2  19      142.33      150.84      1.61 o 
   1   2  19        7.93        7.50      0.43 o 
   2   2  19        3.73        3.50      0.36 o 
   3   2  19        0.19       -0.27      0.56 o 
  -4   3  19       32.47       43.12      1.69 o 
  -3   3  19        6.09        5.88      0.40 o 
  -2   3  19       10.23        8.86      0.35 o 
  -1   3  19        0.03       -0.11      0.20 o 
   0   3  19        1.01        1.03      0.27 o 
   1   3  19        0.67        1.49      0.32 o 
   2   3  19       16.45       15.81      0.62 o 
   3   3  19        0.47        0.15      0.52 o 
  -4   4  19       25.25       26.73      0.87 o 
  -3   4  19        0.38        0.18      0.44 o 
  -2   4  19       14.35       15.26      0.47 o 
  -1   4  19        5.51        5.39      0.29 o 
   0   4  19       78.19       75.37      1.05 o 
   1   4  19        0.47        0.17      0.29 o 
   2   4  19        1.66        2.43      0.42 o 
   3   4  19        0.07       -0.52      0.52 o 
  -4   5  19       57.86       70.13      1.88 o 
  -3   5  19        2.10        1.87      0.36 o 
  -2   5  19       10.42       10.03      0.46 o 
  -1   5  19        0.01       -0.05      0.19 o 
   0   5  19        4.35        4.67      0.32 o 
   1   5  19        0.87        1.42      0.36 o 
   2   5  19       12.74       13.19      0.64 o 
   3   5  19        0.62        0.45      0.56 o 
  -3   6  19        2.25        2.30      0.41 o 
  -2   6  19        7.16        6.24      0.35 o 
  -1   6  19       43.48       44.59      0.76 o 
   0   6  19       71.80       72.53      1.42 o 
   1   6  19        3.32        3.00      0.37 o 
   2   6  19        2.65        3.11      0.46 o 
  -3   7  19        2.01        2.48      0.41 o 
  -2   7  19       14.01       17.14      0.68 o 
  -1   7  19        0.11        0.64      0.25 o 
   0   7  19       13.74       12.41      0.63 o 
   1   7  19        3.22        2.99      0.42 o 
   2   7  19        1.65        1.35      0.40 o 
  -2   8  19       13.98       14.96      0.68 o 
  -1   8  19        3.41        3.85      0.43 o 
   0   8  19       16.32       17.17      0.77 o 
   1   8  19        0.55        0.51      0.35 o 
  -1   9  19        1.47        1.88      0.41 o 
   0   9  19        1.32        0.56      0.40 o 
  -4   0  20        9.00        4.54      0.58 o 
  -2   0  20        0.00       -0.25      0.29 o 
   0   0  20       64.91       72.55      1.63 o 
   2   0  20        0.10        0.27      0.46 o 
  -4   1  20       22.88       21.44      0.72 o 
  -3   1  20        0.24        0.05      0.27 o 
  -2   1  20       21.17       17.86      0.47 o 
  -1   1  20        5.53        5.50      0.31 o 
   0   1  20        0.69        1.19      0.50 o 
   1   1  20        1.36        1.43      0.34 o 
   2   1  20        0.16        0.10      0.30 o 
   3   1  20        0.09        0.07      0.60 o 
  -4   2  20        5.76        5.82      0.65 o 
  -3   2  20        0.12        0.05      0.27 o 
  -2   2  20        4.30        3.06      0.31 o 
  -1   2  20       22.58       23.22      0.53 o 
   0   2  20       88.23       90.27      1.34 o 
   1   2  20       39.95       39.93      0.90 o 
   2   2  20        1.96        1.96      0.37 o 
   3   2  20        0.86        0.33      0.60 o 
  -4   3  20        0.07       -0.23      0.30 o 
  -3   3  20        5.82        8.90      0.51 o 
  -2   3  20       10.86       11.88      0.43 o 
  -1   3  20        5.93        5.59      0.28 o 
   0   3  20        8.48        8.18      0.45 o 
   1   3  20       21.87       20.59      0.64 o 
   2   3  20        0.14       -0.15      0.35 o 
   3   3  20        0.48       -0.24      0.60 o 
  -4   4  20        7.15        7.55      0.87 o 
  -3   4  20       24.65       29.88      0.88 o 
  -2   4  20        3.70        4.57      0.33 o 
  -1   4  20        0.97        0.52      0.20 o 
   0   4  20       18.48       19.05      0.64 o 
   1   4  20        0.02       -0.11      0.37 o 
   2   4  20        0.59       -0.21      0.35 o 
  -3   5  20       17.15       19.04      0.68 o 
  -2   5  20        0.07       -0.05      0.23 o 
  -1   5  20        0.08       -0.20      0.20 o 
   0   5  20        9.42        9.71      0.61 o 
   1   5  20       11.69       10.48      0.60 o 
   2   5  20        0.53        0.22      0.36 o 
  -3   6  20        2.90        2.82      0.41 o 
  -2   6  20       20.01       21.77      0.69 o 
  -1   6  20        2.24        2.88      0.25 o 
   0   6  20       19.85       19.80      0.87 o 
   1   6  20        6.52        6.89      0.58 o 
   2   6  20        2.16        2.81      0.60 o 
  -2   7  20        7.38        6.93      0.47 o 
  -1   7  20        4.31        6.17      0.42 o 
   0   7  20        5.58        6.12      0.48 o 
   1   7  20        0.10        0.12      0.36 o 
  -2   8  20        4.94        4.84      0.87 o 
  -1   8  20        0.19       -0.17      0.32 o 
   0   8  20       13.19       13.52      0.77 o 
  -3   0  21        0.01       -0.18      0.38 o 
  -1   0  21       21.91       20.45      0.65 o 
   1   0  21       20.54       19.90      0.93 o 
  -4   1  21        0.62        0.44      0.33 o 
  -3   1  21        5.26        4.92      0.41 o 
  -2   1  21        4.74        3.86      0.34 o 
  -1   1  21       23.85       22.17      0.48 o 
   0   1  21        2.43        2.76      0.38 o 
   1   1  21       42.32       45.86      1.04 o 
   2   1  21        0.30        0.25      0.34 o 
  -4   2  21        0.54        0.31      0.34 o 
  -3   2  21       14.24       14.80      0.60 o 
  -2   2  21        1.68        1.78      0.38 o 
  -1   2  21        5.03        5.26      0.31 o 
   0   2  21        4.02        4.73      0.42 o 
   1   2  21        1.28        1.49      0.35 o 
   2   2  21        2.66        2.84      0.43 o 
  -4   3  21        0.02       -0.30      0.30 o 
  -3   3  21       12.07       10.84      0.75 o 
  -2   3  21        0.87        0.90      0.23 o 
  -1   3  21       25.75       25.80      0.54 o 
   0   3  21        2.29        2.01      0.34 o 
   1   3  21       50.82       52.87      1.15 o 
   2   3  21        0.02        0.00      0.35 o 
  -3   4  21        1.46        1.77      0.44 o 
  -2   4  21        0.33        0.71      0.27 o 
  -1   4  21       13.80       15.40      0.44 o 
   0   4  21        0.08       -0.20      0.28 o 
   1   4  21        2.56        3.36      0.48 o 
   2   4  21        0.51        0.65      0.36 o 
  -3   5  21        6.12        6.71      0.52 o 
  -2   5  21        6.79        7.41      0.67 o 
  -1   5  21        0.00       -0.07      0.24 o 
   0   5  21        1.55        1.23      0.36 o 
   1   5  21        1.75        1.72      0.37 o 
   2   5  21        1.16        1.44      0.47 o 
  -3   6  21        7.72        9.15      1.12 o 
  -2   6  21        0.47        0.18      0.54 o 
  -1   6  21        2.64        3.40      0.35 o 
   0   6  21        0.00        0.37      0.44 o 
   1   6  21        2.50        2.26      0.46 o 
  -2   7  21        0.12       -0.19      0.29 o 
  -1   7  21        9.31       12.31      0.55 o 
   0   7  21        3.01        3.10      0.51 o 
  -2   0  22        6.30        8.37      0.58 o 
   0   0  22        8.99       10.35      0.79 o 
   2   0  22        7.57        9.02      1.18 o 
  -3   1  22        0.13       -0.27      0.27 o 
  -2   1  22        2.53        2.45      0.29 o 
  -1   1  22       11.20       10.47      0.45 o 
   0   1  22       10.76       11.54      0.54 o 
   1   1  22       22.43       26.12      0.77 o 
   2   1  22        0.67        0.68      0.34 o 
  -3   2  22        6.93        7.67      0.51 o 
  -2   2  22        4.23        4.18      0.39 o 
  -1   2  22       13.24       13.18      0.41 o 
   0   2  22        1.85        2.19      0.35 o 
   1   2  22        0.00        0.05      0.34 o 
   2   2  22        0.21        0.44      0.39 o 
  -3   3  22        6.05        7.47      0.58 o 
  -2   3  22        1.88        1.92      0.28 o 
  -1   3  22        3.99        3.57      0.25 o 
   0   3  22        0.02       -0.28      0.28 o 
   1   3  22       16.92       18.45      0.76 o 
   2   3  22        0.01       -0.18      0.37 o 
  -3   4  22       33.87       45.45      1.28 o 
  -2   4  22        5.01        5.40      0.39 o 
  -1   4  22        3.51        3.35      0.27 o 
   0   4  22        0.34        0.15      0.35 o 
   1   4  22        1.52        1.21      0.49 o 
  -2   5  22        0.03        0.08      0.29 o 
  -1   5  22        1.84        2.43      0.37 o 
   0   5  22        7.74        9.11      0.60 o 
   1   5  22        3.49        3.98      0.50 o 
  -2   6  22        0.02       -0.23      0.29 o 
  -1   6  22       14.52       17.53      0.64 o 
   0   6  22        0.00        0.07      0.37 o 
  -3   0  23       18.83       16.99      1.02 o 
  -1   0  23        1.77        1.58      0.32 o 
   1   0  23        0.26        1.15      0.60 o 
  -3   1  23        4.10        2.65      0.55 o 
  -2   1  23        0.06       -0.14      0.27 o 
  -1   1  23        0.16       -0.04      0.22 o 
   0   1  23        0.02       -0.23      0.34 o 
   1   1  23       42.91       47.83      1.07 o 
  -3   2  23        3.60        3.90      0.42 o 
  -2   2  23        2.66        3.96      0.39 o 
  -1   2  23       11.42       13.68      0.46 o 
   0   2  23        4.51        4.47      0.44 o 
   1   2  23        1.74        1.50      0.42 o 
  -3   3  23        0.44       -0.14      0.30 o 
  -2   3  23        3.65        4.44      0.39 o 
  -1   3  23        3.12        2.81      0.24 o 
   0   3  23        0.01        0.19      0.33 o 
   1   3  23        8.03        8.00      0.64 o 
  -2   4  23        4.15        5.07      0.40 o 
  -1   4  23        2.44        2.68      0.38 o 
   0   4  23        0.17        0.46      0.37 o 
   1   4  23        0.00       -0.20      0.37 o 
  -2   5  23        1.64        3.05      0.80 o 
  -1   5  23        8.23        7.95      0.40 o 
   0   5  23        1.00        1.44      0.39 o 
  -2   0  24        0.38       -0.23      0.40 o 
   0   0  24        0.05       -0.53      0.53 o 
  -2   1  24        3.69        4.31      0.63 o 
  -1   1  24        0.56        0.06      0.26 o 
   0   1  24        1.24        0.88      0.37 o 
   1   1  24        0.32        1.05      0.41 o 
  -2   2  24        2.79        2.71      0.39 o 
  -1   2  24        0.15        0.15      0.26 o 
   0   2  24        6.37        7.06      0.51 o 
   1   2  24        1.78        2.85      1.36 o 
  -2   3  24       14.30       16.83      0.63 o 
  -1   3  24        0.12       -0.18      0.27 o 
   0   3  24        4.65        5.60      0.47 o 
  -1   4  24        0.03       -0.28      0.28 o 
  -1   0  25        1.45        0.74      0.49 o 
  -1   1  25        0.00       -0.10      0.33 o 
                                                 
